# Supplementary material for: The local cellular response to Human Papillomavirus focuses on basal layer restoration as visualized in situ by specific cellular neighborhoods near infected cells
Source: Front Immunol. 2025 Dec 8;16:1728629. doi: 10.3389/fimmu.2025.1728629 (PMC12719499; doi:10.3389/fimmu.2025.1728629)
Supplement: Supplementary file 2 [file Table1.xlsx]

## Sheet: Table S1
Table S1. Included women in the study
ID	Group	HPV status	Response	Pre/post	Pair
P20	Healthy (labiaplasty)	HPV-	-	-	-
P14	Healthy (labiaplasty)	HPV-	-	-	-
P15	Healthy (labiaplasty)	HPV-	-	-	-
P19	Healthy (labiaplasty)	HPV-	-	-	-
P10	Healthy (labiaplasty)	HPV-	-	-	-
S1	vHSIL	HPV+	PR	Pre	-
S2	vHSIL	HPV+	PR	Pre	-
S10	vHSIL	HPV+	PR	Pre	-
S12	vHSIL	HPV+	PR	Pre	-
S16	vHSIL	HPV+	PR	Pre	-
S17	vHSIL	HPV+	PR	Pre	-
S15	vHSIL	HPV+	NR	Pre	PX7
S7	vHSIL	HPV+	NR	Pre	PX8
S14	vHSIL	HPV+	NR	Pre	-
S6	vHSIL	HPV+	NR	Pre	PX9
S20	vHSIL	HPV+	NR	Pre	-
S3	vHSIL	HPV+	NR	Pre	PX10
S4	vHSIL	HPV+	NR	Pre	PX11
S5	vHSIL	HPV+	PR	Pre	-
S11	vHSIL	HPV+	PR	Pre	-
S8	vHSIL	HPV+	PR	Pre	PX2
S9	vHSIL	HPV+	PR	Pre	PX3
S13	vHSIL	HPV+	PR	Pre	PX4
S19	vHSIL	HPV+	PR	Pre	PX5
S18	vHSIL	HPV+	PR	Pre	PX6
P17	vHSIL	HPV+	NR	Post	PX7
P18	vHSIL	HPV+	NR	Post	PX8
P13	vHSIL	HPV+	NR	Post	PX9
P9	vHSIL	HPV+	NR	Post	PX10
P4	vHSIL	HPV+	NR	Post	PX11
P6	vHSIL	HPV+	PR	Post	PX1
P16	vHSIL	HPV+	PR	Post	PX2
P11	vHSIL	HPV+	PR	Post	PX3
P3	vHSIL	HPV+	PR	Post	PX4
P7	vHSIL	HPV+	PR	Post	PX5
P2	vHSIL	HPV+	PR	Post	PX6

## Sheet: Table S2
Table S2 DEGs of epithelial subtypes
gene	Cluster	pct.1	pct.2	avg_log2FC	p_val	p_val_adj
KRT19	15	0.98	0.096	6.00975	0	0
AZGP1	4	0.697	0.132	5.74923	0	0
CHI3L1	18	0.763	0.087	5.56393	0	0
KRT4	17	0.7	0.096	5.30584	0	0
ARG1	4	0.745	0.074	5.15887	0	0
KRT23	4	0.853	0.125	5.06243	0	0
FASN	18	0.584	0.235	4.56688	0	0
CIDEA	18	0.605	0.086	4.45178	0	0
KRT13	17	0.995	0.304	4.29501	0	0
OLFM4	17	0.529	0.069	4.14564	0	0
LCN2	4	0.636	0.131	3.95885	0	0
KRT80	4	0.88	0.308	3.64704	0	0
HSD17B2	18	0.369	0.064	3.61522	0	0
KRT13	3	0.97	0.242	3.59498	0	0
SAA1	18	0.413	0.142	3.55797	0	0
SAT1	15	0.693	0.141	3.38415	0	0
LCN2	17	0.752	0.16	3.30044	0	0
DUSP2	6	0.689	0.132	3.2139	0	0
CEACAM6	17	0.321	0.049	3.16674	8.4e-273	8e-270
IL36G	4	0.424	0.078	3.13383	0	0
ANXA1	17	0.895	0.328	3.09076	0	0
IL1RN	17	0.635	0.244	3.04606	9.2e-178	8.9e-175
DUSP4	18	0.319	0.082	2.94672	0	0
GLUL	4	0.511	0.308	2.93976	0	0
CFD	18	0.484	0.157	2.84189	0	0
SOD2	15	0.742	0.259	2.79484	0	0
COL17A1	8	0.547	0.186	2.73035	0	0
OASL	4	0.457	0.115	2.71678	0	0
CD59	18	0.558	0.163	2.56594	0	0
CXCL17	15	0.347	0.079	2.55825	0	0
CD55	6	0.678	0.183	2.49861	0	0
KRT19	17	0.367	0.102	2.49189	3.9e-140	3.7e-137
RORA	4	0.622	0.231	2.44568	0	0
ST6GAL1	15	0.264	0.057	2.44562	0	0
PPARD	4	0.446	0.141	2.43963	0	0
S100P	4	0.433	0.146	2.42127	0	0
MAP1LC3B	4	0.351	0.114	2.4168	0	0
KRT15	8	0.719	0.351	2.41109	0	0
IL20	17	0.71	0.187	2.36919	0	0
SOX9	18	0.582	0.185	2.3627	0	0
CD74	9	0.604	0.208	2.35239	0	0
AREG	6	0.402	0.087	2.32379	0	0
HLA-DRA	15	0.619	0.166	2.32037	0	0
CXCL14	8	0.583	0.279	2.30306	0	0
SLPI	17	0.761	0.283	2.28139	3e-257	2.9e-254
TNFSF10	15	0.657	0.281	2.25815	0	0
CD74	15	0.712	0.227	2.22418	0	0
SLPI	13	0.53	0.27	2.20084	0	0
FOS	3	0.797	0.285	2.18723	0	0
KRT14	12	1	0.78	2.16658	0	0
EFNB2	18	0.401	0.124	2.13776	0	0
MT2A	12	0.881	0.34	2.10369	0	0
KRT18	15	0.53	0.151	2.10328	0	0
G6PD	18	0.421	0.242	2.08669	3.1e-122	2.9e-119
KRT7	15	0.336	0.11	2.0834	4.5e-285	4.3e-282
IL34	18	0.29	0.093	2.08183	2.2e-209	2.1e-206
TPM1	18	0.478	0.177	2.07675	0	0
KRT6B	17	0.969	0.675	2.06606	3.3e-297	3.1e-294
HLA-C	15	0.953	0.578	2.05558	0	0
EPHA2	6	0.881	0.372	2.04823	0	0
LDLR	6	0.846	0.347	2.04458	0	0
DUSP6	18	0.301	0.106	2.02398	1.5e-186	1.5e-183
ESR1	17	0.466	0.101	2.0208	4.5e-246	4.3e-243
KRT6C	17	0.962	0.7	2.01992	2.8e-287	2.7e-284
GPX3	18	0.461	0.253	1.99896	7.6e-138	7.3e-135
SCGB3A1	12	0.676	0.162	1.99711	0	0
HLA-DRB1	9	0.349	0.125	1.99027	0	0
IL18	4	0.311	0.158	1.98854	0	0
MZT2A	2	0.961	0.904	1.976	0	0
VIM	9	0.459	0.122	1.95898	0	0
HLA-DPA1	9	0.354	0.129	1.92436	0	0
HLA-DRA	9	0.409	0.155	1.90735	0	0
PRSS2	4	0.349	0.129	1.88739	0	0
CLU	15	0.26	0.078	1.88707	2.7e-239	2.6e-236
IER3	18	0.448	0.268	1.88602	2e-102	1.9e-99
THBS2	12	0.575	0.142	1.88111	0	0
S100A2	12	0.957	0.406	1.87528	0	0
HLA-A	15	0.953	0.602	1.86715	0	0
ALCAM	18	0.259	0.129	1.85916	2.35e-80	2.25e-77
IL22RA1	4	0.343	0.116	1.84876	0	0
S100A9	4	0.968	0.778	1.84818	0	0
IL20	3	0.508	0.158	1.82557	0	0
CD24	4	0.591	0.271	1.81996	0	0
BCL2L1	4	0.496	0.234	1.81391	0	0
ATF3	6	0.395	0.122	1.8093	0	0
CDKN1A	18	0.746	0.473	1.7857	1.2e-256	1.1e-253
LYN	15	0.266	0.085	1.7851	5.8e-220	5.6e-217
SELENOP	18	0.332	0.168	1.78469	5.8e-100	5.56e-97
APOB	17	0.364	0.084	1.78164	1.1e-168	1e-165
CEACAM1	17	0.251	0.078	1.77873	9.73e-71	9.34e-68
CLDN4	4	0.507	0.209	1.77514	0	0
JUNB	6	0.976	0.6	1.77222	0	0
RPL34	18	0.795	0.532	1.77115	0	0
SLC2A1	14	0.799	0.429	1.76527	0	0
KRT8	15	0.387	0.161	1.76253	7.3e-226	7e-223
GLUL	15	0.76	0.316	1.76156	0	0
GADD45B	4	0.262	0.127	1.75146	0	0
CCND1	18	0.406	0.136	1.74874	1.8e-286	1.7e-283
DST	8	0.484	0.249	1.74245	0	0
MT1X	15	0.729	0.375	1.74108	0	0
ANXA1	13	0.537	0.318	1.73873	0	0
HILPDA	18	0.306	0.176	1.73052	5.74e-69	5.51e-66
S100A2	14	0.886	0.414	1.69832	0	0
CD9	15	0.867	0.551	1.69557	0	0
TNFRSF21	15	0.291	0.104	1.6901	2.9e-201	2.8e-198
KRT6C	13	0.93	0.687	1.68484	0	0
CLDN4	18	0.449	0.226	1.68267	1.4e-158	1.4e-155
KRT6C	12	0.99	0.686	1.66759	0	0
HLA-DPA1	15	0.385	0.14	1.65988	1.1e-274	1e-271
ITGB4	12	0.698	0.227	1.65859	0	0
FGFR3	15	0.741	0.406	1.65636	0	0
CLDN4	13	0.409	0.217	1.65562	0	0
IL4R	15	0.477	0.221	1.65513	2.2e-249	2.1e-246
COL6A1	18	0.255	0.074	1.64948	5e-207	4.8e-204
KRT5	12	0.999	0.67	1.64747	0	0
JUNB	4	0.841	0.596	1.64006	0	0
CD3E	18	0.515	0.225	1.6285	2.7e-254	2.6e-251
CAV1	8	0.266	0.174	1.62535	0	0
KRT6A	17	0.991	0.849	1.62368	9.8e-295	9.4e-292
KRT10	5	0.999	0.777	1.61856	0	0
ANXA2	14	0.841	0.501	1.61432	0	0
DUSP1	3	0.708	0.301	1.61273	0	0
THBS2	18	0.39	0.161	1.61176	8.2e-189	7.8e-186
HLA-DQB1	9	0.303	0.134	1.60717	0	0
INSR	18	0.269	0.133	1.60661	5.21e-81	5e-78
IFNGR1	16	0.826	0.272	1.58776	0	0
ZFP36	6	0.799	0.351	1.58303	0	0
RPL37	18	0.829	0.587	1.58107	1.1e-302	1.1e-299
KRT6B	12	0.986	0.66	1.58087	0	0
TNFRSF10B	15	0.28	0.108	1.5806	1.9e-167	1.8e-164
HLA-B	15	0.898	0.577	1.57677	0	0
IL1RN	4	0.451	0.232	1.57075	0	0
ADIRF	4	0.272	0.167	1.56348	0	0
SMAD3	15	0.31	0.131	1.5432	4.8e-160	4.6e-157
HLA-DRB1	15	0.4	0.136	1.53695	0	0
PCNA	16	0.85	0.313	1.53271	0	0
PSAP	18	0.592	0.329	1.53202	1.2e-201	1.2e-198
FOS	6	0.705	0.319	1.5295	0	0
MT1X	12	0.843	0.354	1.51551	0	0
S100A6	15	0.835	0.486	1.51508	0	0
ITGB5	14	0.564	0.277	1.50891	0	0
NDRG1	14	0.772	0.454	1.50483	0	0
IFITM3	8	0.361	0.234	1.50008	0	0
COL17A1	9	0.604	0.193	1.49598	0	0
DST	12	0.721	0.246	1.49177	0	0
THBS2	14	0.406	0.153	1.48751	0	0
SAA1	15	0.339	0.142	1.4866	7.1e-183	6.8e-180
KRT5	8	0.972	0.66	1.48278	0	0
CRIP1	9	0.549	0.216	1.47734	0	0
STMN1	16	0.864	0.338	1.47265	0	0
CXCL14	9	0.629	0.285	1.46941	0	0
NFKBIA	4	0.489	0.266	1.46515	0	0
PHLDA2	6	0.337	0.117	1.45816	0	0
CRP	18	0.536	0.261	1.453	6.1e-214	5.8e-211
KRT1	5	1	0.841	1.45111	0	0
DUSP5	13	0.567	0.254	1.44808	0	0
COL17A1	12	0.621	0.196	1.44631	0	0
SREBF1	15	0.481	0.247	1.44533	6.5e-199	6.2e-196
C9orf16	18	0.483	0.256	1.43815	7.3e-149	7e-146
GPNMB	8	0.444	0.354	1.4362	0	0
S100A9	17	0.992	0.789	1.43585	2.4e-200	2.3e-197
S100A6	14	0.853	0.474	1.43182	0	0
DUSP1	4	0.622	0.319	1.43105	0	0
CD63	15	0.422	0.178	1.42704	8.1e-237	7.7e-234
ITGA2	15	0.338	0.147	1.42553	2.7e-164	2.6e-161
IL32	9	0.259	0.103	1.42387	0	0
KRT6B	13	0.924	0.661	1.40827	0	0
KRT16	14	0.969	0.663	1.4043	0	0
CD79A	12	0.344	0.079	1.40136	0	0
CRIP1	8	0.316	0.227	1.39585	0	0
HDAC3	4	0.302	0.218	1.39389	4.2e-194	4.1e-191
CRYAB	18	0.358	0.136	1.39201	1.2e-190	1.1e-187
EPHB6	5	0.794	0.335	1.39119	0	0
DDR1	15	0.72	0.408	1.38431	0	0
WNT5A	3	0.35	0.134	1.38206	0	0
CRYAB	4	0.269	0.129	1.37847	0	0
SREBF1	18	0.385	0.248	1.37818	7.4e-64	7.11e-61
GAS6	6	0.475	0.201	1.37216	0	0
DUSP1	6	0.707	0.326	1.36594	0	0
IER3	4	0.401	0.261	1.36301	0	0
S100A4	9	0.337	0.136	1.36254	0	0
MALAT1	18	0.975	0.886	1.36108	0	0
GPX3	4	0.486	0.24	1.36107	0	0
ITGA6	12	0.526	0.172	1.35869	0	0
KRT15	2	0.331	0.386	1.35604	1.66e-07	0.00016
NEAT1	4	0.872	0.724	1.34895	0	0
XBP1	18	0.318	0.228	1.34379	1.66e-30	1.6e-27
TNFRSF17	12	0.32	0.081	1.34182	0	0
APP	15	0.393	0.219	1.34163	7.7e-121	7.4e-118
CD68	4	0.329	0.145	1.34133	0	0
S100A8	4	0.917	0.781	1.32818	0	0
ZFP36	4	0.586	0.35	1.32756	0	0
CD63	18	0.385	0.178	1.3243	8.8e-138	8.4e-135
CXCL14	12	0.719	0.283	1.32143	0	0
CDKN1A	6	0.859	0.464	1.31991	0	0
IFITM1	8	0.372	0.317	1.3187	0	0
IL17B	5	0.531	0.181	1.30575	0	0
SOSTDC1	16	0.528	0.18	1.30467	0	0
SQSTM1	15	0.571	0.316	1.3018	7.6e-228	7.3e-225
TACSTD2	4	0.702	0.526	1.3008	0	0
BTG1	16	0.78	0.267	1.30018	0	0
S100A10	14	0.765	0.463	1.30001	0	0
TIMP1	15	0.325	0.135	1.29032	3.3e-168	3.2e-165
GPX3	5	0.625	0.241	1.28107	0	0
TPM2	15	0.265	0.144	1.28023	7.26e-73	6.97e-70
TNFRSF18	15	0.288	0.141	1.27029	2e-103	1.9e-100
IFITM1	9	0.599	0.305	1.26988	0	0
BST2	15	0.357	0.171	1.26715	1.8e-138	1.7e-135
ERBB3	4	0.436	0.233	1.26547	0	0
IFITM3	9	0.564	0.225	1.26409	0	0
SQSTM1	18	0.518	0.316	1.25612	4.5e-116	4.3e-113
S100A8	7	0.985	0.777	1.25252	0	0
KRT6A	12	0.999	0.842	1.251	0	0
KRT16	12	0.976	0.66	1.24971	0	0
DST	9	0.667	0.244	1.23672	0	0
HSP90B1	18	0.548	0.323	1.23637	7.5e-133	7.2e-130
H4C3	11	0.686	0.418	1.23604	0	0
LGALS3	5	0.75	0.359	1.23597	0	0
CXCL17	17	0.267	0.08	1.23145	3.76e-77	3.61e-74
NDRG1	12	0.831	0.448	1.2268	0	0
FZD6	16	0.645	0.188	1.22678	0	0
CLEC2B	15	0.396	0.199	1.22385	2.9e-145	2.8e-142
NPPC	18	0.563	0.372	1.22176	3.9e-100	3.75e-97
MYC	6	0.457	0.211	1.21985	0	0
CTSG	18	0.325	0.18	1.21478	2.91e-72	2.8e-69
CD36	3	0.489	0.22	1.21061	0	0
EPHA2	4	0.607	0.373	1.19786	0	0
CD24	17	0.593	0.29	1.19077	4.55e-80	4.36e-77
SLPI	4	0.512	0.269	1.19068	0	0
PTGS1	5	0.471	0.171	1.1886	0	0
HSPA1A	15	0.819	0.538	1.18198	0	0
CD24	3	0.516	0.269	1.17773	0	0
AZGP1	18	0.455	0.164	1.17638	0	0
DST	14	0.571	0.256	1.17628	0	0
VEGFA	4	0.426	0.265	1.17542	0	0
DUSP5	12	0.704	0.249	1.17246	0	0
S100A2	13	0.653	0.42	1.16681	0	0
CSK	4	0.361	0.194	1.16313	0	0
CIITA	15	0.269	0.153	1.1627	1.16e-63	1.11e-60
DST	6	0.416	0.264	1.16257	1.2e-274	1.2e-271
CD276	12	0.33	0.094	1.15823	0	0
MTRNR2L1	18	0.25	0.116	1.15155	2.45e-79	2.35e-76
SPRY4	12	0.338	0.099	1.15129	0	0
KRT17	14	0.999	0.928	1.14874	0	0
CAV1	9	0.438	0.166	1.14866	0	0
IGF1R	14	0.272	0.126	1.14663	0	0
SOD2	18	0.412	0.262	1.14439	2.3e-65	2.21e-62
SFN	14	0.993	0.827	1.13708	0	0
MX1	15	0.42	0.226	1.13467	1.8e-130	1.7e-127
RYK	15	0.269	0.144	1.133	6.32e-75	6.07e-72
CD59	17	0.36	0.166	1.13173	1.59e-48	1.53e-45
RPL22	18	0.719	0.56	1.13043	3.1e-130	2.9e-127
RPL21	18	0.899	0.704	1.12623	1.4e-226	1.4e-223
IL18	17	0.394	0.166	1.12155	2.26e-62	2.17e-59
C9orf16	4	0.421	0.247	1.11641	0	0
NEAT1	15	0.885	0.732	1.11635	8.9e-256	8.5e-253
GSN	18	0.573	0.448	1.11412	3.86e-82	3.71e-79
COL18A1	9	0.417	0.169	1.11249	0	0
OSMR	15	0.252	0.141	1.11152	2e-61	1.92e-58
SLC2A1	12	0.768	0.427	1.10562	0	0
KRT14	8	0.947	0.777	1.10528	0	0
MAF	11	0.653	0.371	1.1039	0	0
HSP90AB1	18	0.759	0.554	1.10293	8.8e-184	8.4e-181
PTK6	4	0.368	0.205	1.09864	0	0
RPL32	16	0.893	0.399	1.09585	0	0
JUN	6	0.678	0.339	1.09519	0	0
LGALS1	12	0.468	0.182	1.08739	0	0
KRT14	14	0.997	0.783	1.08678	0	0
CALD1	3	0.362	0.164	1.0862	0	0
LGALS3BP	15	0.311	0.159	1.08043	1.15e-98	1.11e-95
TPM1	14	0.349	0.172	1.07938	0	0
CDH1	18	0.632	0.427	1.07617	1.7e-123	1.6e-120
MT2A	15	0.727	0.364	1.07436	0	0
MKI67	16	0.494	0.186	1.07267	0	0
GPX3	3	0.486	0.232	1.07184	0	0
ITGB4	15	0.44	0.249	1.06686	3.2e-122	3e-119
RPL32	18	0.614	0.443	1.06583	1.23e-80	1.18e-77
ZFP36	3	0.585	0.343	1.06137	0	0
ITGB4	8	0.272	0.248	1.05988	1.48e-96	1.42e-93
HSP90B1	15	0.524	0.323	1.05935	2.1e-141	2e-138
MT2A	14	0.708	0.352	1.05055	0	0
C1QC	15	0.254	0.156	1.05024	4.04e-46	3.88e-43
PTK6	17	0.446	0.214	1.0499	2.97e-56	2.85e-53
CIITA	9	0.279	0.146	1.04962	0	0
S100A9	7	0.972	0.778	1.04904	0	0
ITGB1	6	0.286	0.144	1.04216	0	0
CRYAB	17	0.382	0.137	1.03522	7.01e-83	6.73e-80
IL12RB2	14	0.258	0.127	1.03438	0	0
TM4SF1	13	0.331	0.214	1.03051	0	0
LTBR	16	0.705	0.24	1.0302	0	0
TYK2	18	0.905	0.803	1.02975	8.6e-308	8.2e-305
STAT1	15	0.358	0.201	1.02882	5.4e-93	5.19e-90
KRT6A	13	0.979	0.842	1.02519	0	0
APP	18	0.392	0.219	1.02145	2.83e-88	2.71e-85
CD55	13	0.341	0.189	1.02068	0	0
AQP3	13	0.88	0.655	1.02008	0	0
FGFR3	17	0.581	0.408	1.01938	1.34e-36	1.29e-33
SAT1	9	0.28	0.137	1.0154	0	0
RAMP3	5	0.385	0.139	1.01327	0	0
TNFRSF12A	6	0.721	0.411	1.0091	0	0
COL9A2	18	0.718	0.477	1.00708	1.4e-183	1.3e-180
SFN	6	0.998	0.828	0.99884	0	0
CD24	7	0.427	0.282	0.99595	0	0
CFLAR	18	0.268	0.16	0.98905	1.41e-43	1.35e-40
JUN	3	0.571	0.328	0.987477	0	0
IER3	6	0.536	0.261	0.98682	0	0
S100A6	12	0.883	0.469	0.983222	0	0
IGFBP3	9	0.264	0.116	0.982351	0	0
LGALS1	9	0.379	0.185	0.981153	0	0
HLA-E	15	0.566	0.364	0.980611	1.1e-142	1e-139
SERPINB5	5	0.692	0.361	0.974194	0	0
STAT3	16	0.812	0.342	0.972788	0	0
KRT16	13	0.875	0.664	0.971909	0	0
HDAC1	15	0.438	0.294	0.97115	1.89e-82	1.81e-79
IFNGR1	15	0.535	0.321	0.970349	2.1e-141	2e-138
MAPK13	4	0.362	0.257	0.96854	1e-277	9.8e-275
IL13RA1	14	0.299	0.16	0.967201	0	0
KRT5	15	0.989	0.684	0.965508	0	0
CD36	4	0.398	0.233	0.962982	0	0
STMN1	15	0.592	0.384	0.955678	1.2e-132	1.2e-129
DUSP5	18	0.479	0.27	0.954677	2.5e-108	2.4e-105
GLUL	16	0.763	0.276	0.951298	0	0
S100A6	16	0.873	0.451	0.950767	0	0
MT1X	14	0.65	0.367	0.946965	0	0
MIF	12	0.897	0.57	0.943494	0	0
B2M	9	0.93	0.643	0.943025	0	0
HDAC5	4	0.293	0.159	0.941903	0	0
JAG1	16	0.801	0.335	0.941773	0	0
KRT17	12	1	0.928	0.940252	0	0
ADGRG1	18	0.354	0.232	0.930548	1.45e-46	1.39e-43
CLDN4	17	0.467	0.226	0.929605	4.16e-57	4e-54
SOSTDC1	11	0.345	0.196	0.926554	0	0
HSPA1B	15	0.749	0.525	0.924118	7.3e-214	7e-211
SELENOP	15	0.286	0.169	0.922931	6.94e-58	6.66e-55
SEC61G	18	0.336	0.217	0.917972	9.36e-44	8.99e-41
TOP2A	11	0.337	0.201	0.917703	0	0
IFNGR2	18	0.326	0.19	0.916482	2.26e-58	2.17e-55
YBX3	16	0.969	0.571	0.916075	0	0
ITGA3	6	0.295	0.155	0.915244	7.3e-289	7e-286
FABP5	7	0.99	0.803	0.911696	0	0
CD36	16	0.548	0.213	0.90955	0	0
MX1	11	0.357	0.212	0.909543	0	0
CXCL14	14	0.622	0.292	0.907712	0	0
COL16A1	12	0.429	0.166	0.902041	0	0
CD36	5	0.516	0.234	0.893014	0	0
SNAI2	9	0.318	0.147	0.891502	0	0
COL16A1	9	0.363	0.168	0.890745	0	0
SOD1	15	0.368	0.225	0.889527	2.31e-76	2.22e-73
CTNNB1	16	0.75	0.296	0.889154	0	0
EFNA1	15	0.423	0.287	0.88731	3.75e-67	3.6e-64
MMP14	15	0.294	0.19	0.886924	8.13e-46	7.8e-43
TUBB	15	0.742	0.53	0.886871	1.5e-165	1.4e-162
IFI27	11	0.664	0.416	0.883043	0	0
HMGB2	11	0.642	0.388	0.882552	0	0
TUBB	14	0.783	0.522	0.880585	0	0
IL11RA	9	0.25	0.107	0.879405	0	0
EPHB3	4	0.394	0.259	0.878777	0	0
B2M	8	0.687	0.657	0.878584	0	0
WNT7B	14	0.29	0.162	0.875145	0	0
CD81	8	0.327	0.35	0.874906	3.76e-37	3.61e-34
SOX4	15	0.251	0.157	0.873168	1.05e-42	1.01e-39
GATA3	5	0.61	0.283	0.866773	0	0
H2AZ1	16	0.788	0.349	0.865117	0	0
IL1RAP	15	0.274	0.176	0.86125	3.06e-44	2.93e-41
TUBB4B	18	0.588	0.409	0.857656	4.24e-83	4.07e-80
ADGRG1	4	0.358	0.225	0.857148	0	0
COL9A2	13	0.737	0.464	0.853249	0	0
FABP5	16	0.986	0.797	0.852765	0	0
KRT15	9	0.707	0.362	0.851751	0	0
IL15RA	14	0.383	0.235	0.85092	0	0
BST2	9	0.348	0.161	0.849408	0	0
B2M	15	0.844	0.658	0.849313	2e-229	1.9e-226
SOD1	9	0.42	0.214	0.845329	0	0
HMGB2	16	0.785	0.379	0.844976	0	0
BMP7	3	0.439	0.244	0.844948	0	0
GSTP1	15	0.929	0.769	0.838494	0	0
HLA-C	8	0.608	0.579	0.838425	0	0
ITGB1	12	0.354	0.138	0.837886	0	0
COL9A2	2	0.322	0.492	0.836991	3.62e-38	3.48e-35
STMN1	11	0.606	0.36	0.835405	0	0
KRT6B	14	0.933	0.665	0.83428	0	0
COL9A2	12	0.849	0.46	0.831661	0	0
S100A8	16	0.993	0.769	0.831578	0	0
CSK	15	0.308	0.204	0.82981	8.48e-45	8.14e-42
RXRB	15	0.294	0.195	0.827078	3.82e-42	3.66e-39
RELT	6	0.252	0.117	0.826123	0	0
AHR	16	0.385	0.128	0.82503	0	0
MT1X	16	0.749	0.341	0.823991	0	0
LCN2	15	0.328	0.16	0.823525	9.4e-115	9e-112
CCND1	9	0.285	0.129	0.822444	0	0
MT2A	6	0.575	0.36	0.821443	0	0
S100A8	10	0.992	0.774	0.82143	0	0
EFNB1	16	0.686	0.262	0.820376	0	0
KRT10	7	0.981	0.773	0.818927	0	0
CLEC2B	11	0.333	0.184	0.816653	0	0
TUBB	16	0.898	0.496	0.814014	0	0
LAMP2	16	0.749	0.295	0.81121	0	0
KRT10	11	0.992	0.76	0.810673	0	0
NDRG1	13	0.614	0.458	0.809993	0	0
GPX3	7	0.345	0.249	0.80849	1.3e-272	1.2e-269
HLA-A	8	0.62	0.604	0.806252	0	0
FGFR3	8	0.385	0.411	0.80457	3.24e-60	3.11e-57
TACSTD2	13	0.726	0.526	0.803963	0	0
SOX9	16	0.444	0.162	0.803424	0	0
KRT1	7	0.995	0.838	0.801079	0	0
EZH2	10	0.694	0.327	0.800832	0	0
TP53	15	0.259	0.17	0.794241	3.57e-36	3.43e-33
SREBF1	6	0.456	0.242	0.791239	0	0
SERPINB5	6	0.604	0.365	0.791219	0	0
LY6D	16	0.978	0.696	0.786468	0	0
MT1X	8	0.396	0.376	0.785506	2.3e-130	2.3e-127
DDR1	12	0.722	0.395	0.785153	0	0
ITGB1	15	0.253	0.148	0.784427	1.06e-49	1.02e-46
DUSP5	4	0.402	0.263	0.783164	0	0
B2M	11	0.906	0.63	0.782311	0	0
TNFRSF1A	15	0.509	0.364	0.781446	1.16e-79	1.12e-76
HLA-C	9	0.875	0.563	0.780705	0	0
RPL34	8	0.486	0.539	0.776598	4.3e-130	4.1e-127
BMPR1A	18	0.267	0.15	0.769567	5.17e-48	4.97e-45
TNFRSF14	9	0.256	0.123	0.768972	0	0
IL33	16	0.263	0.087	0.76794	0	0
RORA	5	0.562	0.244	0.767832	0	0
KRT5	9	0.931	0.671	0.767294	0	0
ATG12	18	0.254	0.173	0.765744	2.32e-24	2.22e-21
LGALS1	18	0.285	0.195	0.765446	2.51e-28	2.41e-25
COL5A3	9	0.289	0.162	0.763599	0	0
CALM3	11	0.309	0.195	0.762942	0	0
CALM2	16	0.769	0.34	0.760684	0	0
IGFBP7	9	0.28	0.143	0.759986	0	0
CIITA	16	0.387	0.131	0.757355	0	0
EZR	6	0.832	0.567	0.755741	0	0
TPM1	16	0.462	0.151	0.752916	0	0
LDLR	13	0.512	0.354	0.752833	0	0
COL4A5	12	0.286	0.114	0.751491	0	0
AZU1	12	0.98	0.792	0.748455	0	0
CD63	9	0.319	0.171	0.746354	0	0
FABP5	10	0.999	0.801	0.744074	0	0
NEAT1	17	0.779	0.733	0.744014	4.1e-23	3.93e-20
COL9A2	4	0.586	0.472	0.743982	0	0
HLA-A	9	0.887	0.588	0.743466	0	0
TNFSF10	14	0.425	0.278	0.741641	0	0
FABP5	3	0.989	0.797	0.740337	0	0
C1QC	9	0.262	0.151	0.739704	0	0
TUBB	11	0.767	0.504	0.73923	0	0
VEGFA	5	0.421	0.27	0.73673	3.7e-229	3.6e-226
SOD1	18	0.277	0.225	0.734893	4.26e-11	4.09e-08
TYK2	12	0.975	0.795	0.73415	0	0
HSP90AA1	4	0.63	0.573	0.733916	2.7e-157	2.6e-154
HLA-B	6	0.848	0.571	0.733638	0	0
KLF2	6	0.283	0.14	0.730857	0	0
ITGA3	12	0.372	0.148	0.728447	0	0
HDAC5	5	0.367	0.16	0.728265	0	0
PTK6	18	0.289	0.214	0.725986	4.54e-19	4.36e-16
KRT6C	14	0.944	0.69	0.724476	0	0
RPL22	12	0.862	0.546	0.72273	0	0
ATG12	12	0.392	0.162	0.72265	0	0
AZU1	18	0.892	0.801	0.718412	1.9e-87	1.82e-84
FGFR2	9	0.315	0.164	0.717261	0	0
HSPB1	3	0.994	0.867	0.716118	0	0
RELA	6	0.338	0.184	0.715399	1.2e-299	1.1e-296
S100A10	9	0.719	0.46	0.714759	0	0
LMNA	6	0.71	0.452	0.713825	0	0
H2AZ1	12	0.648	0.376	0.713649	0	0
EPHA2	17	0.484	0.387	0.713524	1.6e-08	1.54e-05
COL1A1	9	0.288	0.159	0.713196	0	0
WIF1	12	0.493	0.207	0.709385	0	0
IGF2R	15	0.281	0.2	0.70806	3.49e-29	3.35e-26
CD81	18	0.492	0.347	0.707366	1.27e-56	1.22e-53
MALAT1	17	0.841	0.887	0.704695	6.37e-18	6.11e-15
MKI67	11	0.318	0.201	0.70006	0	0
HLA-B	8	0.584	0.579	0.699241	0	0
GSTP1	11	0.958	0.747	0.699191	0	0
HSP90AB1	12	0.852	0.541	0.693536	0	0
CALM1	16	0.664	0.275	0.691719	0	0
SCGB3A1	9	0.337	0.178	0.691515	0	0
NOD2	10	0.462	0.202	0.690043	0	0
ITGB4	14	0.401	0.244	0.687402	0	0
TNFSF10	16	0.621	0.25	0.68433	0	0
MALAT1	2	0.843	0.89	0.682179	0	0
S100A8	17	0.988	0.788	0.681763	5.45e-94	5.23e-91
ITGA6	9	0.378	0.178	0.679341	0	0
S100A10	8	0.422	0.48	0.678523	2.75e-39	2.64e-36
ADGRG1	15	0.309	0.232	0.677185	1.33e-26	1.27e-23
H4C3	9	0.666	0.434	0.676171	0	0
LGALS3	11	0.524	0.354	0.675214	0	0
COL1A1	14	0.36	0.158	0.668702	0	0
DUSP6	12	0.253	0.1	0.668321	0	0
S100A2	8	0.481	0.428	0.667465	8.1e-259	7.8e-256
ITGA3	9	0.3	0.151	0.66363	0	0
STAT1	11	0.305	0.19	0.662983	0	0
SAT1	16	0.387	0.121	0.661698	0	0
CCND1	5	0.277	0.133	0.661176	0	0
CAV1	12	0.385	0.171	0.659216	0	0
MIF	14	0.746	0.579	0.658485	0	0
ITGA6	15	0.32	0.189	0.658323	3.69e-62	3.54e-59
SQSTM1	9	0.515	0.306	0.656737	0	0
SFN	12	0.994	0.825	0.655906	0	0
KRT18	14	0.272	0.149	0.655792	3e-293	2.9e-290
LGALS3	18	0.394	0.372	0.654569	0.006932	1
GPNMB	9	0.589	0.348	0.653114	0	0
TGFBR1	9	0.262	0.143	0.651845	0	0
NLRC5	6	0.33	0.172	0.651439	0	0
MZT2A	1	0.56	0.941	0.650977	5.9e-154	5.7e-151
VEGFA	14	0.412	0.269	0.650865	4e-277	3.8e-274
HLA-A	6	0.877	0.597	0.650561	0	0
PARP1	12	0.275	0.122	0.650115	0	0
CAV1	14	0.317	0.176	0.649966	0	0
NPPC	12	0.674	0.358	0.6467	0	0
MAF	12	0.687	0.387	0.646622	0	0
ERBB2	18	0.378	0.253	0.646289	1.78e-41	1.71e-38
MMP14	16	0.47	0.163	0.646184	0	0
KRT15	15	0.741	0.379	0.64527	0	0
KRT14	18	0.965	0.79	0.645131	1.5e-149	1.4e-146
CELSR1	9	0.378	0.211	0.645092	0	0
HDAC1	14	0.415	0.29	0.645086	1.2e-245	1.1e-242
EPHA2	13	0.547	0.378	0.644653	0	0
TYMS	16	0.471	0.168	0.64356	0	0
RPL37	8	0.522	0.595	0.642055	3.45e-91	3.31e-88
IRF3	6	0.428	0.264	0.638833	8.9e-268	8.6e-265
STAT3	4	0.447	0.38	0.638234	1.5e-128	1.5e-125
BCL2L1	18	0.302	0.25	0.637385	1.6e-10	1.54e-07
MAPK14	4	0.432	0.321	0.636921	9.4e-282	9e-279
RPL32	9	0.665	0.43	0.635292	0	0
VEGFA	7	0.3	0.273	0.635278	1.69e-54	1.62e-51
CLEC2B	3	0.341	0.186	0.632286	0	0
IGHM	5	0.417	0.183	0.63205	0	0
PTGES2	16	0.518	0.183	0.626421	0	0
IL4R	12	0.451	0.211	0.625553	0	0
TACSTD2	18	0.616	0.536	0.625265	1.98e-31	1.9e-28
GATA3	11	0.425	0.279	0.624651	0	0
VEGFA	16	0.521	0.25	0.622508	0	0
JAG1	14	0.527	0.371	0.621982	0	0
IFI27	14	0.649	0.434	0.620555	0	0
NR3C1	9	0.251	0.14	0.619675	0	0
CALM2	15	0.489	0.378	0.619599	1.39e-47	1.33e-44
IRF3	9	0.44	0.259	0.617594	0	0
TYK2	4	0.874	0.799	0.616492	0	0
TACSTD2	17	0.714	0.536	0.614515	5.06e-19	4.86e-16
PSAP	15	0.389	0.33	0.614024	1.59e-21	1.53e-18
SFN	16	0.999	0.817	0.612469	0	0
IGHM	10	0.396	0.176	0.61225	0	0
TACSTD2	6	0.768	0.529	0.611833	0	0
EZH2	16	0.708	0.316	0.611187	0	0
TNFAIP6	10	0.267	0.111	0.610896	0	0
STAT1	9	0.337	0.194	0.610832	0	0
XBP1	15	0.287	0.228	0.609022	1.42e-18	1.36e-15
HLA-E	9	0.573	0.353	0.608765	0	0
MTOR	15	0.265	0.202	0.608763	2.02e-19	1.94e-16
PTK6	5	0.45	0.207	0.607907	0	0
ANXA2	15	0.671	0.513	0.603322	1.69e-91	1.62e-88
H4C3	16	0.798	0.412	0.601707	0	0
KRT6A	14	0.994	0.843	0.600385	0	0
STAT3	7	0.428	0.382	0.598767	3.9e-152	3.8e-149
SOD1	14	0.323	0.222	0.598555	2e-168	1.9e-165
FABP5	5	0.992	0.808	0.597597	0	0
MYC	16	0.493	0.191	0.597531	0	0
HLA-B	9	0.846	0.563	0.597275	0	0
ITGB5	16	0.644	0.253	0.596131	0	0
KRT5	14	0.992	0.674	0.596017	0	0
IRF3	15	0.351	0.268	0.595381	7.25e-29	6.96e-26
S100P	10	0.378	0.148	0.594421	0	0
TUBB	9	0.766	0.518	0.591962	0	0
KRT1	10	0.999	0.836	0.591677	0	0
BMP7	16	0.589	0.228	0.590939	0	0
FGFR3	16	0.78	0.372	0.590811	0	0
STAT3	15	0.493	0.383	0.590602	2.19e-44	2.11e-41
ITGA6	6	0.315	0.186	0.590005	3.7e-204	3.6e-201
CTNNB1	9	0.515	0.326	0.589614	0	0
NOTCH1	6	0.476	0.291	0.589573	9.8e-304	9.4e-301
NEAT1	2	0.569	0.746	0.589225	4.06e-42	3.9e-39
EZR	15	0.69	0.574	0.588976	7.27e-79	6.98e-76
HCAR2	4	0.264	0.186	0.588801	6.2e-159	5.9e-156
LY6D	11	0.945	0.694	0.587449	0	0
IL4R	17	0.388	0.222	0.58727	1.1e-25	1.05e-22
FOS	17	0.516	0.329	0.58228	1.99e-28	1.91e-25
GAS6	9	0.38	0.199	0.578862	0	0
ITGB5	18	0.379	0.288	0.577438	1.97e-26	1.89e-23
RARG	16	0.58	0.228	0.577209	0	0
TIMP1	9	0.258	0.129	0.576651	0	0
JUN	12	0.595	0.337	0.575775	0	0
CD55	4	0.295	0.191	0.575201	5e-261	4.8e-258
TACSTD2	15	0.63	0.536	0.574754	3.05e-47	2.92e-44
EGFR	15	0.364	0.299	0.574583	5e-23	4.8e-20
NOTCH1	16	0.634	0.262	0.57313	0	0
MAPK14	16	0.674	0.293	0.572867	0	0
SLPI	7	0.395	0.277	0.572438	0	0
IL6ST	9	0.305	0.173	0.571758	0	0
JUNB	3	0.768	0.596	0.570847	0	0
XBP1	6	0.366	0.224	0.568635	4.8e-223	4.7e-220
ADIRF	14	0.259	0.17	0.568065	2.3e-156	2.3e-153
ITGB4	9	0.429	0.239	0.566971	0	0
UBE2C	11	0.294	0.198	0.563572	0	0
ITGA2	9	0.256	0.142	0.562792	0	0
GSN	4	0.526	0.444	0.562048	6.8e-214	6.5e-211
NOTCH3	5	0.654	0.357	0.561225	0	0
MAF	5	0.662	0.392	0.561028	0	0
MT2A	16	0.669	0.336	0.56063	0	0
PTGES3	16	0.712	0.316	0.559039	0	0
TAP1	6	0.31	0.178	0.558079	1e-216	9.7e-214
RBPJ	9	0.262	0.165	0.557554	2.3e-244	2.2e-241
HSPB1	5	0.998	0.874	0.557551	0	0
ARF1	18	0.398	0.335	0.555486	3.03e-13	2.91e-10
EFNB1	14	0.417	0.296	0.555417	1.4e-215	1.3e-212
CRIP1	11	0.334	0.223	0.55482	0	0
BTG1	15	0.429	0.312	0.55366	1.24e-43	1.19e-40
H2AZ1	11	0.533	0.372	0.553357	0	0
KRT1	11	0.996	0.829	0.552328	0	0
SERPINB5	3	0.526	0.357	0.552321	0	0
IL17B	13	0.274	0.188	0.551803	9.4e-173	9e-170
AQP3	16	0.942	0.64	0.551137	0	0
HSPA1A	13	0.575	0.538	0.549286	3.64e-42	3.5e-39
MT2A	9	0.633	0.35	0.549133	0	0
TP53	9	0.278	0.165	0.548512	0	0
OAS3	11	0.345	0.237	0.548085	0	0
HDAC1	16	0.637	0.261	0.546481	0	0
LGALS1	14	0.277	0.193	0.54576	3.8e-130	3.6e-127
SCGB3A1	14	0.288	0.183	0.544761	1.6e-182	1.5e-179
ITGB5	15	0.361	0.288	0.542461	4.07e-24	3.91e-21
COL21A1	12	0.258	0.1	0.542456	0	0
CALM2	11	0.508	0.363	0.540586	0	0
EIF5A	16	0.944	0.61	0.540082	0	0
CTNNB1	18	0.442	0.336	0.539975	3.3e-31	3.17e-28
COL18A1	12	0.375	0.173	0.53955	0	0
JUN	14	0.515	0.342	0.539185	0	0
IL1RAP	14	0.256	0.174	0.538434	1.3e-131	1.2e-128
DNMT1	10	0.572	0.301	0.538309	0	0
TYMS	11	0.268	0.187	0.53805	0	0
PTGES3	14	0.464	0.347	0.537676	6.4e-199	6.2e-196
HSP90AB1	16	0.875	0.524	0.537649	0	0
IL1R1	10	0.278	0.118	0.536698	0	0
RAMP3	10	0.308	0.136	0.536485	0	0
KRT17	13	0.993	0.928	0.535217	0	0
ERBB2	4	0.345	0.248	0.533397	8.6e-218	8.2e-215
LGALS9	9	0.252	0.152	0.533148	1.5e-272	1.5e-269
BST2	14	0.259	0.169	0.532519	1.9e-147	1.8e-144
HLA-E	8	0.284	0.373	0.531561	1.53e-20	1.47e-17
MX1	9	0.355	0.219	0.531203	0	0
MT2A	8	0.373	0.366	0.531193	1.01e-49	9.7e-47
RB1	16	0.406	0.148	0.530918	0	0
ANXA2	18	0.629	0.513	0.52754	2.27e-48	2.18e-45
TM4SF1	14	0.345	0.215	0.526279	6.4e-256	6.2e-253
CDH1	5	0.739	0.418	0.526082	0	0
RPL37	9	0.795	0.577	0.525141	0	0
IL1RN	13	0.311	0.242	0.524845	4.4e-109	4.2e-106
ANXA2	16	0.879	0.478	0.524435	0	0
PCNA	11	0.501	0.345	0.52431	0	0
SMAD2	14	0.313	0.225	0.524123	4.9e-133	4.7e-130
BAX	9	0.38	0.241	0.520903	0	0
S100A8	3	0.962	0.772	0.520578	0	0
RPL21	9	0.903	0.693	0.520104	0	0
DNMT1	16	0.657	0.285	0.519274	0	0
EGFR	18	0.394	0.299	0.51863	2.04e-24	1.96e-21
RPL34	9	0.75	0.521	0.518589	0	0
BAX	11	0.329	0.239	0.518157	0	0
RAC1	7	0.59	0.536	0.517748	2.8e-244	2.7e-241
SMAD2	16	0.519	0.199	0.517734	0	0
COL18A1	16	0.391	0.162	0.51727	0	0
IL20RA	16	0.369	0.131	0.517244	0	0
GPX1	9	0.557	0.357	0.516828	0	0
RPL21	8	0.649	0.711	0.516652	1.2e-187	1.1e-184
RPL37	11	0.782	0.566	0.515763	0	0
CD3E	12	0.461	0.215	0.513991	0	0
ITGAM	10	0.255	0.106	0.513479	0	0
NDRG1	16	0.757	0.438	0.513135	0	0
MKI67	15	0.278	0.213	0.512382	6.01e-18	5.77e-15
RYK	16	0.354	0.124	0.510353	0	0
CD9	16	0.901	0.519	0.510328	0	0
KRT14	13	0.945	0.782	0.510071	0	0
CALM3	16	0.462	0.181	0.509502	0	0
APP	9	0.346	0.212	0.508653	0	0
IFI27	4	0.553	0.436	0.507048	3.7e-263	3.5e-260
KRT14	9	0.956	0.781	0.506708	0	0
BAG3	16	0.515	0.208	0.506448	0	0
SMAD2	9	0.358	0.22	0.506077	0	0
JUN	4	0.359	0.349	0.506037	2.29e-11	2.2e-08
NOTCH1	11	0.395	0.284	0.505998	0	0
ANXA2	6	0.747	0.507	0.505054	0	0
S100A9	10	0.988	0.775	0.504632	0	0
TP53	16	0.405	0.148	0.504264	0	0
H4C3	15	0.608	0.446	0.50378	3.58e-69	3.44e-66
KRT10	10	0.996	0.77	0.503109	0	0
G6PD	16	0.54	0.214	0.502429	0	0
RPL32	11	0.602	0.425	0.501491	0	0
EZH2	11	0.466	0.338	0.499646	0	0
CD3E	13	0.327	0.221	0.498914	7.5e-240	7.2e-237
LMNA	8	0.355	0.469	0.498572	5.34e-11	5.12e-08
APP	12	0.435	0.209	0.498117	0	0
KRT17	18	0.979	0.931	0.497983	4.5e-100	4.3e-97
TM4SF1	3	0.349	0.208	0.49744	0	0
WNT2B	16	0.298	0.102	0.497233	0	0
S100A10	6	0.665	0.469	0.496858	8.2e-293	7.8e-290
CRP	4	0.33	0.259	0.495272	1.2e-115	1.1e-112
CRP	5	0.502	0.255	0.495036	0	0
HIF1A	16	0.463	0.18	0.494373	0	0
PSAP	8	0.251	0.338	0.493743	1.27e-36	1.22e-33
LMNA	11	0.602	0.442	0.492048	0	0
LTBR	6	0.437	0.278	0.491431	2.7e-231	2.6e-228
IL13RA1	16	0.384	0.144	0.490609	0	0
CALM2	10	0.653	0.359	0.489261	0	0
ANXA4	11	0.257	0.186	0.487524	4.8e-257	4.6e-254
SOD1	16	0.49	0.199	0.487303	0	0
OAS3	15	0.308	0.248	0.487137	5.45e-17	5.23e-14
IGHM	3	0.284	0.182	0.487	0	0
STAT6	6	0.304	0.198	0.486999	1.1e-137	1e-134
PTGS1	6	0.29	0.178	0.486006	8.7e-160	8.3e-157
HSPB1	11	0.994	0.865	0.485649	0	0
RPL22	16	0.904	0.527	0.484767	0	0
EGFR	14	0.398	0.295	0.484615	8.6e-163	8.2e-160
HSP90B1	16	0.662	0.291	0.484366	0	0
TUBB4B	11	0.521	0.396	0.483893	0	0
TNFRSF1A	16	0.724	0.329	0.483547	0	0
TAP1	9	0.305	0.175	0.483145	0	0
TM4SF1	18	0.304	0.22	0.482826	6.06e-20	5.82e-17
RAC1	15	0.603	0.539	0.482786	4.81e-33	4.62e-30
COL5A3	16	0.407	0.146	0.482507	0	0
RAC1	10	0.835	0.518	0.481655	0	0
EIF5A	18	0.74	0.64	0.480906	1.3e-30	1.25e-27
GATA3	18	0.338	0.294	0.480025	1.72e-07	0.000165
KRT1	3	0.997	0.832	0.479761	0	0
CALM2	18	0.458	0.378	0.479459	4.57e-19	4.39e-16
NOTCH3	11	0.495	0.352	0.479074	0	0
NOTCH2	6	0.336	0.221	0.478955	1.8e-147	1.8e-144
NR1H2	16	0.604	0.251	0.478903	0	0
EFNB1	15	0.386	0.3	0.477596	5.02e-28	4.82e-25
IL4R	13	0.292	0.219	0.477157	2.8e-123	2.7e-120
LAMP2	11	0.439	0.324	0.476787	0	0
KRT6C	1	0.307	0.737	0.475917	0	0
HSPB1	15	0.976	0.878	0.47552	1e-173	9.9e-171
CD44	2	0.308	0.564	0.475049	3e-230	2.8e-227
SELENOP	16	0.382	0.148	0.474369	0	0
HSP90AB1	8	0.467	0.564	0.474314	1.48e-08	1.42e-05
YBX3	14	0.762	0.601	0.47305	0	0
DUSP1	18	0.461	0.336	0.472437	1.33e-41	1.28e-38
SELENOP	9	0.271	0.163	0.471993	5.3e-283	5.1e-280
HLA-B	11	0.798	0.553	0.471156	0	0
FABP5	14	0.992	0.807	0.470495	0	0
STAT3	10	0.665	0.364	0.470332	0	0
BAG3	4	0.256	0.234	0.467593	1.16e-16	1.11e-13
JAG1	15	0.459	0.376	0.464663	7.58e-26	7.28e-23
MZT2A	18	0.917	0.908	0.464486	6.26e-56	6.01e-53
NFKBIA	6	0.38	0.276	0.464014	4.3e-116	4.1e-113
RAC1	3	0.707	0.523	0.462794	0	0
DDR1	8	0.333	0.418	0.462781	1.07e-08	1.03e-05
IL15RA	15	0.299	0.241	0.461875	5.75e-17	5.52e-14
CD9	8	0.468	0.562	0.461502	5.31e-16	5.1e-13
NOTCH1	9	0.451	0.287	0.459446	0	0
CELSR1	12	0.403	0.211	0.458605	0	0
RPL21	11	0.893	0.683	0.458331	0	0
HLA-A	12	0.856	0.592	0.457985	0	0
RBPJ	16	0.394	0.148	0.457867	0	0
HSP90AB1	9	0.759	0.543	0.457475	0	0
MZT2A	13	0.974	0.905	0.457458	0	0
ITGB8	18	0.252	0.176	0.455849	1.96e-19	1.89e-16
COL27A1	9	0.28	0.151	0.455462	0	0
EPHA4	5	0.299	0.146	0.453466	0	0
CLOCK	16	0.36	0.131	0.452195	0	0
UBE2C	16	0.413	0.188	0.451839	0	0
ERBB3	18	0.297	0.245	0.450432	3.95e-10	3.79e-07
PPARA	16	0.327	0.116	0.450425	0	0
IRF3	16	0.574	0.239	0.449422	0	0
HLA-DRA	16	0.367	0.15	0.449308	0	0
CD9	18	0.644	0.553	0.449259	6.87e-34	6.59e-31
BTG1	9	0.469	0.304	0.449024	0	0
RPL22	11	0.734	0.54	0.447864	0	0
KRT16	7	0.728	0.672	0.44759	1.2e-208	1.2e-205
CELSR2	5	0.434	0.234	0.447191	0	0
EZR	16	0.907	0.542	0.445833	0	0
FOXP3	10	0.252	0.112	0.445478	0	0
CALM3	9	0.311	0.201	0.445066	4.6e-266	4.4e-263
TUBB4B	12	0.652	0.397	0.443841	0	0
CTSG	12	0.358	0.171	0.442955	0	0
NEAT1	18	0.796	0.733	0.442422	8.05e-25	7.73e-22
SMARCB1	16	0.438	0.17	0.44165	0	0
DNMT1	15	0.39	0.319	0.440935	1.1e-21	1.06e-18
MAF	9	0.532	0.393	0.440707	2.7e-301	2.5e-298
SYK	10	0.289	0.138	0.440603	0	0
EZH2	3	0.495	0.338	0.439706	0	0
PTGES3	11	0.449	0.34	0.439146	0	0
GSN	16	0.809	0.413	0.439	0	0
BMPR1A	17	0.289	0.151	0.438788	6.87e-24	6.59e-21
HSP90AA1	18	0.646	0.576	0.438359	5.76e-25	5.53e-22
TAP1	11	0.256	0.173	0.436964	0	0
HSP90AA1	11	0.756	0.554	0.43687	0	0
NR1H2	10	0.509	0.267	0.436642	0	0
CALM1	7	0.306	0.311	0.436143	1.6e-18	1.53e-15
TYMS	9	0.302	0.189	0.435357	5.3e-280	5.1e-277
EFNA1	11	0.374	0.277	0.4346	0	0
RXRA	11	0.325	0.25	0.434479	3.1e-264	3e-261
MT1X	9	0.6	0.364	0.434386	0	0
MAPK14	10	0.573	0.31	0.434174	0	0
LAMP2	18	0.382	0.336	0.433111	2.04e-07	0.000196
CALM1	11	0.389	0.301	0.432765	0	0
ITGB8	9	0.289	0.169	0.432703	0	0
LY6D	14	0.926	0.713	0.432531	0	0
SOD2	9	0.404	0.254	0.432159	0	0
CALM1	10	0.533	0.295	0.43015	0	0
ITGB1	9	0.25	0.142	0.429758	0	0
ACKR3	10	0.283	0.134	0.429589	0	0
PCNA	14	0.469	0.358	0.428039	4.8e-145	4.6e-142
LMNA	18	0.544	0.459	0.427928	8.04e-25	7.71e-22
RXRA	6	0.37	0.255	0.425472	1.3e-134	1.3e-131
EPHB6	3	0.512	0.335	0.424688	0	0
HDAC1	12	0.487	0.285	0.424672	0	0
ITGA6	14	0.282	0.186	0.424607	8.9e-149	8.5e-146
MIF	18	0.668	0.585	0.424535	1.74e-31	1.67e-28
CD44	6	0.762	0.538	0.423466	0	0
HSPB1	17	0.984	0.878	0.422565	3.83e-49	3.68e-46
NOTCH3	15	0.42	0.367	0.422459	5.02e-16	4.82e-13
KRT10	3	0.993	0.765	0.422063	0	0
GPX1	12	0.598	0.357	0.421841	0	0
BAG3	6	0.334	0.233	0.421422	3.2e-111	3e-108
NOTCH2	5	0.395	0.218	0.421357	0	0
PSAP	12	0.58	0.318	0.421213	0	0
GSTP1	12	0.968	0.76	0.419518	0	0
HMGB2	12	0.617	0.405	0.419332	0	0
BMP7	14	0.343	0.257	0.419072	8.4e-113	8.1e-110
LGALS3	9	0.518	0.363	0.417598	0	0
AQP3	6	0.892	0.66	0.417238	0	0
HSP90AA1	9	0.775	0.564	0.416245	0	0
NOTCH2	10	0.404	0.211	0.414778	0	0
CSF1	10	0.351	0.163	0.414776	0	0
KRAS	16	0.43	0.167	0.414549	0	0
BIRC5	16	0.325	0.133	0.414182	0	0
KRT6B	7	0.722	0.673	0.412945	4.3e-250	4.1e-247
HIF1A	14	0.26	0.203	0.412873	1.14e-62	1.1e-59
EPHB2	12	0.347	0.158	0.41224	0	0
DST	15	0.43	0.267	0.412141	9.88e-64	9.49e-61
CCL3L3	10	0.252	0.114	0.411479	0	0
STAT3	18	0.46	0.384	0.410907	9.01e-15	8.65e-12
HDAC5	6	0.254	0.164	0.409564	5.9e-110	5.7e-107
RPL22	9	0.744	0.55	0.409423	0	0
MKI67	3	0.303	0.205	0.409175	6.1e-289	5.8e-286
JAK1	15	0.324	0.27	0.409069	6.72e-15	6.45e-12
UBE2C	12	0.376	0.2	0.408556	0	0
ERBB2	5	0.471	0.246	0.40704	0	0
S100A10	17	0.67	0.474	0.40668	3.25e-23	3.12e-20
STAT3	6	0.545	0.379	0.406399	1.3e-195	1.2e-192
BMP1	12	0.261	0.13	0.40337	0	0
NLRP1	10	0.375	0.192	0.402845	0	0
TUBB4B	6	0.585	0.405	0.402658	8.2e-242	7.9e-239
AZU1	1	0.344	0.844	0.40107	0	0
SEC23A	16	0.355	0.133	0.400813	0	0
GPNMB	11	0.508	0.344	0.40025	0	0
RPL32	8	0.338	0.454	0.399389	3.15e-35	3.03e-32
S100B	12	0.255	0.103	0.398735	0	0
IER3	13	0.327	0.266	0.397058	1.46e-86	1.4e-83
KRT13	5	0.466	0.3	0.396571	1e-246	9.8e-244
RPL34	11	0.696	0.515	0.395927	0	0
MIF	3	0.759	0.569	0.395239	0	0
CDKN1A	4	0.549	0.471	0.395057	5.9e-128	5.7e-125
S100A9	13	0.943	0.781	0.393874	0	0
SOD1	11	0.287	0.218	0.393761	2.3e-219	2.2e-216
GSTP1	16	0.98	0.749	0.39278	0	0
IFNGR1	9	0.466	0.314	0.391068	0	0
PTGES3	9	0.49	0.344	0.387122	0	0
HMGB2	9	0.591	0.405	0.386191	0	0
HLA-C	6	0.827	0.574	0.38585	0	0
DDIT3	16	0.292	0.111	0.385445	0	0
BTG1	18	0.334	0.313	0.384924	0.002651	1
MMP14	9	0.287	0.185	0.383257	4.6e-235	4.4e-232
COL5A3	10	0.308	0.16	0.381581	0	0
DDR1	18	0.509	0.41	0.381571	1.08e-19	1.04e-16
TOP2A	3	0.3	0.207	0.3815	1.8e-268	1.7e-265
CDKN1A	13	0.592	0.469	0.379472	6.7e-253	6.5e-250
SOX4	12	0.287	0.151	0.378857	0	0
CALM1	5	0.503	0.303	0.37793	1.3e-303	1.2e-300
NLRP1	3	0.269	0.198	0.377837	2.4e-191	2.3e-188
DDR1	9	0.582	0.4	0.37741	0	0
CD44	14	0.672	0.539	0.377192	4.8e-278	4.6e-275
CDKN1A	16	0.792	0.444	0.376858	0	0
GPX1	11	0.472	0.356	0.376389	0	0
DNMT1	11	0.4	0.309	0.375961	0	0
CD81	9	0.515	0.338	0.375915	0	0
NR1H2	9	0.404	0.275	0.375339	7.8e-287	7.5e-284
MKI67	10	0.382	0.202	0.375224	0	0
SLPI	10	0.586	0.262	0.375146	0	0
NOTCH2	16	0.477	0.199	0.374663	0	0
S100A10	12	0.743	0.461	0.374438	0	0
S100A2	15	0.672	0.431	0.374416	3.6e-109	3.4e-106
CIITA	12	0.322	0.145	0.374346	0	0
HCAR2	5	0.347	0.185	0.374083	0	0
CALD1	9	0.277	0.176	0.373348	8.7e-238	8.3e-235
KRT15	11	0.525	0.365	0.372392	0	0
HILPDA	16	0.417	0.153	0.372374	0	0
IL12RB2	10	0.264	0.123	0.372355	0	0
APP	16	0.471	0.195	0.372267	0	0
BAG3	15	0.273	0.235	0.371666	1.25e-08	1.2e-05
TNFSF15	10	0.265	0.131	0.371324	0	0
SERPINB5	11	0.452	0.363	0.370159	0	0
TYK2	11	0.951	0.786	0.368694	0	0
STMN1	9	0.552	0.376	0.367905	0	0
CD81	6	0.517	0.343	0.36563	1.5e-245	1.4e-242
COL16A1	14	0.258	0.176	0.36447	3.7e-119	3.6e-116
FZD6	14	0.297	0.227	0.364333	2.12e-82	2.04e-79
CALM2	14	0.456	0.375	0.363746	1.42e-97	1.37e-94
VEGFA	3	0.371	0.265	0.363613	2.1e-293	2e-290
SERPINB5	10	0.596	0.356	0.363384	0	0
STMN1	14	0.504	0.381	0.362839	8e-152	7.7e-149
ANXA2	11	0.68	0.494	0.362732	0	0
IL1RAP	9	0.266	0.172	0.36273	2.1e-218	2e-215
SFN	7	0.964	0.825	0.361192	0	0
CELSR1	16	0.469	0.196	0.361028	0	0
NPPC	13	0.464	0.368	0.359475	1.5e-170	1.5e-167
IER3	12	0.482	0.258	0.35891	0	0
PCNA	9	0.529	0.352	0.358899	0	0
EPHB4	16	0.52	0.212	0.358536	0	0
ANXA2	12	0.793	0.5	0.358443	0	0
H2AZ1	9	0.544	0.38	0.357842	0	0
ANXA4	16	0.414	0.172	0.357113	0	0
GATA3	9	0.417	0.287	0.357008	7e-291	6.7e-288
SPP1	10	0.257	0.127	0.356395	0	0
ARF1	6	0.463	0.332	0.35616	3.8e-144	3.6e-141
IL20RA	5	0.27	0.148	0.355804	7.4e-218	7.1e-215
EFNB1	18	0.385	0.3	0.354102	1.18e-17	1.13e-14
IGF2R	12	0.355	0.193	0.353961	0	0
PSAP	13	0.427	0.325	0.353659	1.7e-187	1.6e-184
EPHB6	11	0.458	0.338	0.351888	0	0
CSK	3	0.279	0.197	0.3518	2e-230	2e-227
NOTCH3	6	0.513	0.363	0.351759	5.6e-176	5.4e-173
SFN	10	0.999	0.822	0.351423	0	0
KRT10	6	0.983	0.779	0.351416	0	0
CD24	5	0.526	0.282	0.351138	0	0
HSPA1B	11	0.693	0.507	0.350822	0	0
VEGFA	10	0.475	0.26	0.350553	0	0
RPL37	16	0.898	0.558	0.347775	0	0
S100A6	3	0.679	0.471	0.347466	0	0
YES1	16	0.398	0.153	0.347319	0	0
LY6D	17	0.697	0.721	0.347223	2.12e-08	2.04e-05
OSMR	16	0.318	0.125	0.347201	0	0
B2M	6	0.88	0.653	0.346839	0	0
SMAD2	18	0.277	0.228	0.346471	4.75e-08	4.56e-05
DDR1	16	0.734	0.379	0.346068	0	0
HLA-C	2	0.348	0.6	0.345934	2.1e-191	2.1e-188
EIF5A	11	0.787	0.623	0.345611	0	0
NLRC5	9	0.285	0.17	0.345585	2.2e-305	2.1e-302
MAPK14	15	0.374	0.327	0.344563	5.17e-12	4.96e-09
HSPA1A	18	0.625	0.54	0.344087	5.54e-26	5.31e-23
TM4SF1	17	0.322	0.22	0.343704	3.21e-10	3.08e-07
TACSTD2	5	0.817	0.527	0.343388	0	0
MALAT1	15	0.947	0.886	0.343381	7.43e-64	7.14e-61
JAK1	9	0.385	0.263	0.341561	2e-272	1.9e-269
EGFR	9	0.426	0.291	0.341183	0	0
HSP90AA1	8	0.459	0.587	0.341071	4e-05	0.038446
EPHA2	10	0.664	0.367	0.340465	0	0
EZR	14	0.676	0.571	0.3399	2.1e-176	2e-173
STAT6	5	0.348	0.196	0.339373	2.3e-261	2.2e-258
GPX3	10	0.481	0.238	0.339281	0	0
ARF1	16	0.644	0.305	0.33919	0	0
HLA-A	11	0.797	0.582	0.338976	0	0
SQSTM1	14	0.389	0.315	0.338913	4.71e-88	4.52e-85
CDH1	13	0.519	0.424	0.338892	1.3e-161	1.2e-158
SOSTDC1	9	0.315	0.206	0.338563	1.1e-233	1e-230
NR1H2	15	0.312	0.283	0.338152	8.37e-07	0.000803
CD24	10	0.523	0.274	0.337947	0	0
NOD2	6	0.323	0.216	0.337418	8.6e-125	8.3e-122
CALM2	9	0.52	0.37	0.337366	0	0
EPHB4	9	0.348	0.234	0.336635	4.3e-259	4.1e-256
EPHA2	7	0.423	0.385	0.336339	7.28e-85	6.99e-82
TNFRSF12A	13	0.517	0.415	0.333947	1e-190	9.6e-188
H4C3	3	0.552	0.437	0.333312	2.6e-293	2.5e-290
COL9A2	15	0.528	0.479	0.33314	2.19e-19	2.1e-16
HDAC3	6	0.335	0.22	0.33292	1.1e-146	1e-143
EZR	18	0.64	0.574	0.332388	2.89e-19	2.78e-16
EIF5A	7	0.681	0.638	0.331867	5.4e-166	5.1e-163
AZU1	14	0.91	0.797	0.331627	0	0
IFITM1	15	0.345	0.322	0.330162	1.93e-06	0.001854
CELSR1	15	0.258	0.22	0.32911	6.5e-08	6.24e-05
CSK	9	0.275	0.2	0.32863	3.1e-129	3e-126
AQP3	2	0.459	0.684	0.328509	2.94e-57	2.82e-54
RARA	9	0.274	0.168	0.328374	3.9e-268	3.7e-265
SERPINB5	7	0.34	0.374	0.327754	0.009597	1
IL4R	18	0.271	0.223	0.326788	1.89e-07	0.000182
TNFRSF1A	14	0.437	0.362	0.326267	1.82e-95	1.75e-92
XBP1	4	0.29	0.225	0.32626	3.7e-101	3.52e-98
CD164	16	0.338	0.13	0.325018	0	0
GATA3	16	0.595	0.264	0.32455	0	0
TYK2	5	0.975	0.797	0.323356	0	0
EPHB4	12	0.391	0.233	0.323186	0	0
COL27A1	12	0.301	0.151	0.322536	0	0
RPL21	16	0.966	0.679	0.321611	0	0
MALAT1	4	0.912	0.885	0.321491	2.81e-86	2.7e-83
TNFRSF12A	18	0.508	0.42	0.320301	5.42e-20	5.21e-17
LY6D	3	0.859	0.708	0.31919	0	0
YBX3	7	0.633	0.605	0.319172	1.2e-109	1.2e-106
RXRA	9	0.354	0.252	0.318853	8e-195	7.7e-192
CCND1	17	0.265	0.137	0.316876	6.46e-22	6.2e-19
CD58	9	0.252	0.167	0.315832	3.1e-179	3e-176
PTGES3	15	0.403	0.351	0.315527	1.14e-13	1.1e-10
KRT6A	8	0.937	0.841	0.315447	0	0
OAS3	9	0.353	0.242	0.31491	1.7e-229	1.6e-226
TNFRSF12A	12	0.646	0.409	0.314344	0	0
ACKR3	5	0.271	0.139	0.313912	1.4e-259	1.4e-256
SEC61G	12	0.372	0.21	0.312321	0	0
IL17RB	10	0.279	0.132	0.312167	0	0
RAC1	16	0.871	0.506	0.312086	0	0
GPX1	14	0.456	0.365	0.311794	1.3e-115	1.3e-112
EFNA4	10	0.276	0.139	0.311332	0	0
KRT1	16	0.992	0.832	0.311086	0	0
SOX9	6	0.273	0.185	0.311055	2.31e-91	2.22e-88
IER3	14	0.369	0.265	0.310992	5.6e-150	5.4e-147
PCNA	10	0.598	0.345	0.310763	0	0
CD9	11	0.7	0.536	0.309982	0	0
MALAT1	16	0.996	0.876	0.309264	0	0
ERBB2	17	0.39	0.253	0.307271	8.05e-16	7.73e-13
SMARCB1	12	0.33	0.187	0.306791	0	0
HSP90AB1	11	0.708	0.538	0.306247	0	0
HSPB1	7	0.97	0.873	0.30599	0	0
BTG1	11	0.393	0.304	0.305981	7.7e-280	7.4e-277
ZFP36	17	0.468	0.364	0.30558	2.61e-06	0.002507
XBP1	10	0.413	0.215	0.30541	0	0
TPM2	16	0.309	0.129	0.30537	0	0
TNFSF10	11	0.345	0.276	0.305355	3.3e-201	3.2e-198
RXRB	9	0.277	0.191	0.30468	7.2e-168	6.9e-165
DDR1	14	0.513	0.407	0.30346	1.5e-137	1.4e-134
AQP3	7	0.745	0.662	0.301326	6.4e-240	6.2e-237
COL9A2	17	0.644	0.479	0.301281	5.71e-21	5.48e-18
COL17A1	6	0.332	0.213	0.30077	7.8e-142	7.5e-139
BAX	16	0.514	0.222	0.300762	0	0
ERBB3	5	0.414	0.239	0.29894	8e-289	7.7e-286
TNFSF10	10	0.487	0.269	0.298228	0	0
LMNA	5	0.72	0.45	0.297455	0	0
HSP90AB1	15	0.627	0.555	0.29403	3.16e-22	3.03e-19
TACSTD2	7	0.589	0.533	0.293511	2.4e-164	2.3e-161
STAT6	16	0.432	0.178	0.292839	0	0
ANXA4	9	0.274	0.189	0.292798	1.3e-163	1.2e-160
GPX3	6	0.347	0.252	0.29269	1.5e-86	1.44e-83
IL15RA	9	0.35	0.235	0.292389	2.3e-249	2.2e-246
IFI27	6	0.622	0.437	0.291611	4.5e-208	4.4e-205
S100A6	9	0.686	0.477	0.291481	0	0
IL1RN	3	0.343	0.236	0.290896	0	0
CLEC2B	9	0.301	0.194	0.288763	3.8e-231	3.7e-228
SOD2	16	0.545	0.235	0.287208	0	0
GAS6	18	0.286	0.209	0.2864	1.43e-16	1.37e-13
CDKN1A	14	0.58	0.471	0.286221	3.1e-142	3e-139
KLF2	10	0.282	0.134	0.285824	0	0
HLA-E	6	0.522	0.361	0.285814	8.2e-194	7.9e-191
EZH2	15	0.387	0.351	0.285808	2.29e-08	2.2e-05
H2AZ1	15	0.456	0.389	0.285129	2.16e-15	2.08e-12
HLA-B	2	0.345	0.598	0.284166	4.5e-219	4.3e-216
IFI27	7	0.452	0.442	0.281253	4.14e-33	3.97e-30
LY6D	5	0.928	0.714	0.280834	8.8e-278	8.4e-275
PTTG1	12	0.302	0.164	0.280119	0	0
IFI27	10	0.66	0.427	0.279637	0	0
S100A9	16	0.991	0.769	0.279279	0	0
TOP2A	16	0.4	0.197	0.27918	0	0
DNMT1	9	0.439	0.312	0.27917	3.1e-243	2.9e-240
LGALS9	10	0.297	0.148	0.277105	0	0
CD47	17	0.254	0.157	0.275635	7.8e-12	7.49e-09
VHL	16	0.477	0.203	0.275149	0	0
ITGAV	3	0.416	0.308	0.27438	7e-294	6.7e-291
WIF1	14	0.272	0.219	0.273617	4.04e-54	3.88e-51
JAK1	16	0.553	0.242	0.272952	0	0
NFKBIA	9	0.382	0.273	0.272728	3.5e-202	3.3e-199
EIF5A	10	0.89	0.623	0.272058	0	0
EPHB6	10	0.583	0.334	0.27155	0	0
BIRC5	10	0.267	0.142	0.271456	0	0
ITGAV	10	0.525	0.302	0.269969	0	0
SREBF1	11	0.314	0.241	0.26977	2.3e-235	2.2e-232
IFITM1	12	0.575	0.309	0.269688	0	0
MKI67	14	0.257	0.212	0.26775	2.08e-35	2e-32
CDKN1A	5	0.666	0.469	0.26695	1e-203	9.9e-201
TOP2A	10	0.369	0.205	0.265924	0	0
CTNNB1	15	0.378	0.337	0.264681	4.19e-10	4.02e-07
KRT17	8	0.972	0.927	0.264333	0	0
ARF1	11	0.392	0.329	0.263874	7.1e-187	6.8e-184
TACSTD2	2	0.284	0.557	0.26367	0	0
FASN	6	0.354	0.234	0.263506	3.1e-154	3e-151
GSTP1	14	0.91	0.764	0.263054	7.6e-233	7.3e-230
CHEK1	16	0.278	0.108	0.26259	0	0
HMGN2	10	0.268	0.142	0.262342	0	0
EFNA1	14	0.352	0.285	0.261943	1.4e-68	1.35e-65
FGFR3	9	0.573	0.399	0.261892	0	0
HMGB2	14	0.513	0.412	0.261499	4.2e-106	4e-103
CALM3	10	0.339	0.197	0.261079	0	0
MX1	14	0.304	0.224	0.260605	4.75e-96	4.56e-93
FABP5	11	0.941	0.799	0.25986	0	0
PTGS1	10	0.332	0.17	0.25962	0	0
ADIRF	16	0.388	0.152	0.259245	0	0
RXRA	5	0.41	0.253	0.259129	4.6e-214	4.4e-211
SRC	16	0.425	0.174	0.258407	0	0
ITGAV	9	0.425	0.31	0.258385	2e-212	1.9e-209
PTGES3	10	0.561	0.337	0.257923	0	0
MIF	9	0.753	0.575	0.255251	0	0
MX1	6	0.328	0.224	0.254654	1.8e-109	1.7e-106
GSN	15	0.511	0.448	0.253836	7.23e-19	6.94e-16
CSF1	9	0.251	0.171	0.253799	3e-156	2.9e-153
CD44	11	0.688	0.527	0.253573	0	0
FGFR2	12	0.3	0.166	0.253565	7.1e-308	6.8e-305
CFD	17	0.298	0.159	0.253255	8e-23	7.68e-20
ACVR2A	16	0.301	0.114	0.25228	0	0
MMP7	10	0.25	0.132	0.251967	0	0
NOTCH3	10	0.604	0.351	0.250737	0	0
G6PD	10	0.414	0.231	0.250276	0	0
DNMT1	14	0.363	0.317	0.248904	1.21e-37	1.16e-34
RXRB	16	0.417	0.174	0.24828	0	0
PTGES2	17	0.268	0.213	0.247155	0.000303	0.2912
GATA3	3	0.383	0.286	0.245299	1.3e-241	1.2e-238
H2AZ1	10	0.612	0.373	0.24303	0	0
C9orf16	3	0.336	0.25	0.242445	3.1e-220	3e-217
LGALS3	8	0.265	0.382	0.242083	1.02e-94	9.79e-92
MAF	14	0.494	0.398	0.241561	6.9e-104	6.7e-101
DDR1	11	0.523	0.397	0.241037	0	0
IFNGR2	9	0.266	0.186	0.240219	3.4e-151	3.3e-148
FZD6	11	0.277	0.224	0.240193	1.1e-134	1.1e-131
MYC	9	0.293	0.214	0.240116	7.3e-132	7e-129
EPHB3	5	0.454	0.26	0.239159	0	0
CDKN1A	7	0.481	0.475	0.238932	5.97e-38	5.73e-35
MALAT1	14	0.943	0.884	0.238411	7e-141	6.7e-138
RPL34	5	0.786	0.525	0.238252	0	0
EFNA1	6	0.4	0.284	0.237235	5e-114	4.8e-111
S100A2	6	0.511	0.43	0.236625	5.99e-47	5.75e-44
RBPJ	10	0.286	0.162	0.235921	0	0
AQP3	5	0.923	0.658	0.235722	0	0
TYK2	8	0.741	0.809	0.235423	4.06e-97	3.9e-94
LGALS3BP	17	0.283	0.16	0.234944	6.13e-18	5.88e-15
RPL37	5	0.835	0.58	0.234586	0	0
IL6ST	10	0.333	0.17	0.234021	0	0
IGF2R	9	0.286	0.195	0.232816	2.8e-178	2.7e-175
EFNA1	9	0.389	0.282	0.231919	3e-196	2.9e-193
BCL2L1	16	0.524	0.223	0.23152	0	0
CELSR1	11	0.262	0.216	0.230394	1.4e-108	1.3e-105
HLA-B	12	0.788	0.569	0.22964	0	0
KRT5	11	0.878	0.663	0.229491	0	0
NDRG1	7	0.467	0.467	0.228381	3.75e-29	3.6e-26
IL17B	10	0.342	0.182	0.228042	0	0
RXRA	16	0.494	0.234	0.227088	0	0
ITGAV	5	0.525	0.31	0.225451	0	0
YBX3	10	0.871	0.588	0.225085	0	0
HSPA1A	11	0.7	0.521	0.224705	0	0
EPHA4	16	0.333	0.133	0.224688	0	0
HMGN2	16	0.325	0.133	0.224468	0	0
BMP7	11	0.297	0.256	0.224075	2.45e-90	2.35e-87
NEAT1	14	0.817	0.73	0.222789	1.3e-182	1.3e-179
CD3E	4	0.257	0.225	0.222662	6.49e-27	6.23e-24
VHL	9	0.314	0.222	0.22264	1.4e-169	1.4e-166
AKT1	16	0.308	0.123	0.222267	0	0
RORA	10	0.467	0.24	0.221625	0	0
PTK6	10	0.38	0.203	0.220053	0	0
TNFSF10	9	0.376	0.278	0.219991	5e-156	4.8e-153
LMNA	9	0.582	0.452	0.219879	1.3e-220	1.3e-217
EZH2	6	0.451	0.349	0.218873	6.43e-74	6.17e-71
SREBF1	16	0.498	0.224	0.218815	0	0
EFNB1	9	0.409	0.294	0.218542	2.8e-212	2.7e-209
CD9	9	0.703	0.545	0.218505	8.3e-295	8e-292
GPX1	16	0.646	0.341	0.21839	0	0
EPHA4	10	0.278	0.143	0.216231	0	0
GPX3	17	0.386	0.254	0.214773	9.19e-13	8.82e-10
HMGB2	15	0.493	0.415	0.213214	1.6e-17	1.54e-14
EPHA2	15	0.444	0.387	0.212272	1.36e-13	1.31e-10
IL15RA	16	0.486	0.217	0.212105	0	0
CDH1	11	0.529	0.417	0.211841	0	0
NR1H2	3	0.363	0.275	0.21081	9.9e-198	9.5e-195
TNFRSF1A	9	0.49	0.357	0.210772	5.1e-255	4.8e-252
PTK6	3	0.283	0.208	0.210708	7.8e-182	7.5e-179
CFD	12	0.325	0.151	0.210693	0	0
CELSR1	14	0.265	0.219	0.210469	3.05e-37	2.93e-34
EFNB1	13	0.34	0.298	0.210452	8.1e-39	7.78e-36
PCNA	15	0.427	0.362	0.210263	9.37e-13	8.99e-10
BMPR1A	12	0.289	0.144	0.21024	0	0
IFITM3	15	0.288	0.244	0.2096	3.52e-08	3.38e-05
CD44	5	0.788	0.536	0.209301	2.5e-283	2.4e-280
TNFRSF1A	6	0.494	0.361	0.208174	1.1e-130	1e-127
PTGS1	16	0.377	0.162	0.207774	0	0
KRT16	4	0.601	0.68	0.206467	1.75e-15	1.68e-12
EZR	10	0.816	0.558	0.206056	0	0
HSP90B1	6	0.434	0.322	0.205791	1.4e-104	1.3e-101
HMGB2	6	0.564	0.411	0.205726	7.6e-130	7.3e-127
WNT3	10	0.279	0.143	0.205441	0	0
OAS3	14	0.296	0.246	0.203129	9.73e-43	9.34e-40
NFKBIA	10	0.448	0.268	0.202838	0	0
AQP3	11	0.86	0.644	0.202541	0	0
MIF	16	0.858	0.558	0.20245	0	0
ACVR1B	16	0.316	0.124	0.202285	0	0
HLA-E	11	0.452	0.355	0.200959	0	0
YES1	10	0.304	0.166	0.200906	0	0
GAS6	12	0.35	0.202	0.200827	6.9e-304	6.6e-301
SMARCB1	9	0.258	0.19	0.199616	7.4e-107	7.1e-104
G6PD	14	0.28	0.242	0.198878	4.11e-30	3.95e-27
IL17RA	10	0.277	0.142	0.196661	0	0
BAX	15	0.271	0.248	0.196326	0.000172	0.164963
HSPA1B	6	0.65	0.523	0.195429	3.6e-87	3.46e-84
SERPINB5	14	0.423	0.37	0.195426	6.27e-43	6.02e-40
PRSS2	10	0.271	0.133	0.195098	0	0
RPL21	10	0.948	0.688	0.194621	0	0
HLA-C	11	0.753	0.56	0.193824	0	0
CDH1	6	0.567	0.425	0.19362	1e-125	9.6e-123
KRAS	10	0.314	0.182	0.193558	0	0
IRF3	11	0.315	0.264	0.193497	1.3e-125	1.3e-122
RPL34	16	0.816	0.506	0.193441	0	0
TPM2	12	0.252	0.14	0.193375	4.4e-244	4.2e-241
YBX3	15	0.661	0.607	0.192961	1.43e-13	1.37e-10
ITGB4	18	0.284	0.25	0.192921	5.26e-05	0.05052
NLRP1	16	0.405	0.184	0.192914	0	0
NOD2	4	0.252	0.217	0.192077	5.64e-31	5.41e-28
H4C3	8	0.345	0.457	0.191485	1.09e-66	1.04e-63
CTNNB1	11	0.398	0.33	0.191454	1.9e-181	1.8e-178
NOD2	16	0.443	0.197	0.190972	0	0
HSPA1B	4	0.455	0.532	0.19033	5.86e-56	5.63e-53
BECN1	16	0.308	0.126	0.189333	0	0
MTOR	10	0.346	0.193	0.188576	0	0
RPL34	12	0.758	0.523	0.188427	0	0
NOD2	5	0.348	0.215	0.188346	1.9e-179	1.9e-176
MIF	11	0.705	0.571	0.187001	0	0
ANXA1	14	0.462	0.324	0.186636	3.5e-229	3.4e-226
CD58	16	0.367	0.153	0.185073	0	0
SNAI2	16	0.308	0.142	0.183192	0	0
ADGRG1	3	0.294	0.227	0.182868	5.2e-141	5e-138
BMP7	9	0.353	0.255	0.181953	5.4e-157	5.1e-154
GPX1	15	0.414	0.368	0.181597	2.08e-09	2e-06
BAX	10	0.402	0.238	0.181507	0	0
VEGFA	15	0.343	0.274	0.181486	1.28e-15	1.23e-12
ANXA2	9	0.684	0.504	0.181401	7.8e-289	7.5e-286
MAPK14	7	0.287	0.33	0.180445	0.006697	1
CELSR2	11	0.281	0.236	0.180191	2.2e-103	2.1e-100
MTOR	3	0.261	0.197	0.179716	2.5e-140	2.4e-137
IL4R	16	0.455	0.2	0.178286	0	0
GPX1	10	0.589	0.353	0.177638	0	0
PTTG1	16	0.336	0.155	0.177631	0	0
GSTP1	3	0.899	0.758	0.177435	8.5e-237	8.1e-234
ETV4	16	0.258	0.101	0.174192	0	0
HSPA1B	18	0.592	0.527	0.174101	1.04e-10	9.97e-08
NOTCH3	13	0.393	0.366	0.174064	2.14e-22	2.05e-19
EZR	7	0.555	0.576	0.173654	4.28e-19	4.11e-16
DNMT1	6	0.405	0.317	0.173431	2.14e-63	2.06e-60
GLUD1	16	0.319	0.131	0.173224	0	0
EPHB3	6	0.351	0.264	0.172605	1.13e-70	1.08e-67
EFNB1	6	0.414	0.297	0.172041	5.7e-108	5.5e-105
EZR	4	0.572	0.575	0.1719	3.15e-09	3.03e-06
FGFR3	5	0.612	0.401	0.170754	2.4e-249	2.3e-246
COL16A1	6	0.257	0.177	0.1705	3.8e-76	3.65e-73
IL1RAP	16	0.372	0.158	0.169791	0	0
IFNGR2	16	0.402	0.17	0.169601	0	0
MX1	10	0.37	0.217	0.169431	0	0
GSTP1	7	0.838	0.766	0.16906	1.72e-72	1.65e-69
ADGRG1	5	0.363	0.228	0.168708	1.4e-170	1.4e-167
JAK1	4	0.285	0.269	0.168671	2.91e-08	2.8e-05
CELSR2	6	0.319	0.238	0.168443	4.65e-66	4.46e-63
H2AZ1	14	0.437	0.387	0.167227	6.3e-32	6.05e-29
SRC	17	0.27	0.196	0.166716	7.57e-06	0.00727
FOS	8	0.26	0.337	0.166696	7.64e-54	7.33e-51
RAC1	11	0.634	0.528	0.166129	6.2e-274	5.9e-271
ITGB5	10	0.477	0.275	0.165878	0	0
BAG3	14	0.257	0.235	0.165759	3.51e-14	3.37e-11
ERBB3	16	0.493	0.22	0.165669	0	0
CLOCK	10	0.253	0.145	0.165253	7.4e-307	7.1e-304
MALAT1	6	0.992	0.884	0.165172	2.2e-230	2.1e-227
GSN	14	0.521	0.446	0.165024	4.36e-71	4.19e-68
ERBB3	17	0.311	0.245	0.164694	0.000269	0.258715
RORA	14	0.306	0.253	0.164088	2.97e-44	2.85e-41
S100A2	17	0.551	0.432	0.163818	3.02e-12	2.9e-09
JAG1	12	0.548	0.368	0.163656	7.9e-234	7.6e-231
HSP90B1	13	0.369	0.322	0.163644	1.34e-43	1.29e-40
EPHB2	10	0.285	0.159	0.16354	0	0
SFN	13	0.945	0.827	0.163446	4e-139	3.9e-136
S100A9	15	0.936	0.788	0.163068	8.32e-27	7.99e-24
JAG1	11	0.451	0.368	0.162361	5.4e-202	5.1e-199
RPL21	5	0.926	0.698	0.1623	1e-218	1e-215
CXCL16	10	0.256	0.134	0.162199	0	0
GSN	5	0.667	0.441	0.160613	2.2e-252	2.1e-249
CD44	8	0.412	0.557	0.160432	1.21e-51	1.16e-48
HDAC4	10	0.341	0.172	0.159976	0	0
RXRA	10	0.408	0.247	0.159538	0	0
H4C3	12	0.594	0.44	0.158558	8.3e-154	8e-151
KRT1	6	0.987	0.843	0.157977	1.5e-111	1.5e-108
CDH1	17	0.545	0.429	0.157643	4.43e-08	4.25e-05
HSPA1B	16	0.828	0.497	0.155641	0	0
AZU1	13	0.888	0.797	0.155487	1.9e-134	1.8e-131
FOS	9	0.375	0.327	0.155282	8.23e-32	7.9e-29
VHL	6	0.3	0.225	0.15438	2.18e-60	2.1e-57
LCN2	16	0.31	0.146	0.154345	0	0
STAT1	10	0.35	0.192	0.153094	0	0
ANXA4	10	0.31	0.185	0.15304	0	0
RAC1	5	0.739	0.532	0.152651	2.1e-158	2e-155
RARG	5	0.396	0.255	0.152282	5.1e-163	4.9e-160
S100A10	16	0.788	0.444	0.152179	0	0
YBX3	4	0.615	0.607	0.152167	6.47e-13	6.21e-10
TYK2	9	0.937	0.795	0.151851	7.5e-287	7.2e-284
CD44	13	0.614	0.54	0.15139	4.24e-78	4.07e-75
IL10RB	16	0.295	0.121	0.149789	0	0
RPL21	3	0.847	0.692	0.149777	0	0
NR3C1	10	0.251	0.139	0.148625	0	0
S100A9	3	0.909	0.778	0.148547	3.6e-198	3.5e-195
PCNA	6	0.469	0.359	0.148265	8.78e-75	8.43e-72
HIF1A	10	0.335	0.196	0.146938	0	0
MT1X	6	0.513	0.374	0.146936	2.4e-107	2.3e-104
EPHB3	10	0.44	0.255	0.146926	0	0
OAS1	10	0.257	0.139	0.146692	0	0
GPNMB	5	0.568	0.355	0.14561	9.3e-297	8.9e-294
PSAP	17	0.456	0.33	0.145391	1.23e-10	1.18e-07
MAPK14	5	0.471	0.323	0.145098	3.9e-146	3.7e-143
EFNA1	16	0.536	0.263	0.144247	0	0
CDKN1A	10	0.725	0.458	0.143852	0	0
STMN1	10	0.592	0.371	0.143289	0	0
HLA-A	2	0.336	0.627	0.142433	0	0
KRT6B	3	0.889	0.655	0.141174	0	0
HSPA1A	4	0.435	0.547	0.140775	5.5e-133	5.3e-130
ARF1	10	0.517	0.323	0.140645	0	0
KRT6C	18	0.555	0.701	0.140094	1.75e-05	0.016829
HSPA1A	6	0.661	0.536	0.139718	6.05e-81	5.81e-78
OAS3	16	0.473	0.226	0.139654	0	0
IL15RA	10	0.392	0.23	0.139206	0	0
NR1H2	11	0.313	0.279	0.139071	1.95e-68	1.87e-65
HSPA1A	9	0.682	0.532	0.138656	3.1e-282	3e-279
HSP90AB1	5	0.806	0.547	0.137254	1.4e-227	1.4e-224
YBX3	11	0.727	0.593	0.136585	4e-271	3.8e-268
AHI1	10	0.26	0.144	0.135862	0	0
CD14	10	0.251	0.128	0.134822	0	0
CFLAR	10	0.277	0.152	0.134325	0	0
PSAP	9	0.419	0.325	0.133564	1.5e-138	1.4e-135
HMGB2	10	0.634	0.4	0.133527	0	0
HSP90B1	9	0.428	0.319	0.133484	4.5e-180	4.4e-177
RPL22	14	0.644	0.558	0.133157	4.34e-78	4.16e-75
GSN	9	0.549	0.443	0.132759	3e-119	2.9e-116
HSP90AA1	6	0.726	0.572	0.13219	1.1e-108	1e-105
CD58	10	0.285	0.164	0.131953	0	0
SMAD2	11	0.253	0.225	0.131933	1.73e-52	1.66e-49
CELSR2	18	0.298	0.24	0.131914	2.85e-09	2.74e-06
RARG	4	0.279	0.259	0.131407	4.46e-12	4.28e-09
S100A10	11	0.56	0.464	0.130906	5.3e-238	5.1e-235
AQP3	10	0.909	0.65	0.130812	0	0
EIF5A	3	0.775	0.628	0.129451	6.5e-239	6.2e-236
JAK1	10	0.438	0.258	0.129068	0	0
LAMP2	5	0.498	0.33	0.128286	1.5e-168	1.5e-165
MAPK13	10	0.423	0.252	0.128267	0	0
HSPA1B	5	0.787	0.518	0.128261	0	0
SOD2	13	0.268	0.263	0.128159	1.63e-05	0.015607
RXRA	3	0.311	0.253	0.128057	9.88e-97	9.48e-94
RXRB	10	0.323	0.187	0.126972	0	0
CD47	10	0.268	0.15	0.12697	0	0
EPHA2	3	0.463	0.38	0.126635	6.4e-143	6.1e-140
NPPC	4	0.388	0.372	0.126601	2.87e-08	2.76e-05
CLEC2B	5	0.34	0.195	0.126595	3e-208	2.9e-205
LGALS3	7	0.314	0.376	0.126237	2.21e-10	2.13e-07
RARG	10	0.408	0.25	0.126055	0	0
ITGAV	14	0.33	0.317	0.125264	6.03e-10	5.79e-07
EIF5A	12	0.836	0.631	0.124688	8.2e-161	7.8e-158
EPHB4	6	0.315	0.238	0.122992	2.25e-58	2.16e-55
MKI67	9	0.273	0.21	0.122477	1.25e-76	1.2e-73
RORA	6	0.368	0.251	0.12174	6e-114	5.8e-111
SEC23A	10	0.25	0.146	0.12112	3.6e-286	3.4e-283
LGALS3	16	0.664	0.343	0.120628	0	0
IL18	9	0.251	0.162	0.120368	1.2e-183	1.1e-180
EFNA1	10	0.455	0.276	0.119632	0	0
CD81	16	0.639	0.319	0.119144	0	0
DUSP1	5	0.571	0.329	0.119073	0	0
CTNNB1	6	0.426	0.334	0.118995	5.78e-62	5.55e-59
SRC	10	0.321	0.188	0.117476	0	0
EZR	5	0.802	0.567	0.117441	1.6e-163	1.5e-160
IFITM3	6	0.377	0.241	0.115018	6.7e-158	6.4e-155
HSP90AB1	6	0.731	0.55	0.113377	6.1e-124	5.9e-121
CLEC2B	6	0.261	0.198	0.112779	9.43e-44	9.05e-41
KRT16	10	0.873	0.661	0.112779	1.3e-301	1.2e-298
HSPB1	12	0.988	0.873	0.112406	1e-107	1e-104
ARF1	4	0.349	0.335	0.111891	9.15e-07	0.000879
LDLR	10	0.569	0.348	0.111367	0	0
KRT6A	9	0.974	0.842	0.109902	6.8e-221	6.5e-218
TYMS	10	0.322	0.187	0.109479	0	0
KRT6B	1	0.283	0.712	0.109468	0	0
MAPK13	16	0.504	0.239	0.109393	0	0
SQSTM1	6	0.4	0.315	0.109247	4.48e-58	4.3e-55
LAMP2	14	0.372	0.335	0.109231	9.77e-24	9.38e-21
CD44	3	0.646	0.534	0.107905	5.1e-232	4.9e-229
H4C3	10	0.638	0.434	0.10729	0	0
SMAD2	6	0.275	0.227	0.106412	4.61e-28	4.42e-25
LTBR	10	0.442	0.271	0.105442	0	0
YBX3	5	0.814	0.6	0.104087	2.4e-117	2.3e-114
CALM3	6	0.263	0.205	0.10352	1.25e-37	1.2e-34
GATA3	6	0.404	0.291	0.101374	1.32e-91	1.27e-88
EPHB4	11	0.264	0.237	0.101094	2.2e-48	2.11e-45
S100A6	8	0.389	0.499	0.100247	1.01e-48	9.67e-46
CD36	10	0.428	0.23	0.100091	0	0
IFITM3	12	0.355	0.239	-0.10109	3.7e-138	3.5e-135
IGF2R	16	0.372	0.183	-0.10115	0	0
MAF	7	0.317	0.407	-0.10133	4.42e-53	4.24e-50
CD63	17	0.26	0.18	-0.10273	5.46e-07	0.000524
SLC2A1	3	0.508	0.437	-0.10379	4.51e-63	4.33e-60
CRP	9	0.317	0.26	-0.10423	2.38e-54	2.28e-51
HDAC1	10	0.414	0.286	-0.1044	5.8e-178	5.6e-175
KRT5	16	0.837	0.671	-0.10452	3.92e-95	3.76e-92
JUNB	10	0.857	0.594	-0.10618	0	0
FGFR3	6	0.511	0.406	-0.10642	3.15e-48	3.03e-45
IFNGR2	12	0.298	0.185	-0.10721	4.8e-171	4.6e-168
JAG1	9	0.447	0.373	-0.10763	2.26e-49	2.17e-46
ARF1	3	0.36	0.333	-0.10791	3.43e-17	3.29e-14
STAT3	9	0.448	0.38	-0.10817	4.05e-33	3.89e-30
IRF3	10	0.394	0.26	-0.10864	1.5e-221	1.4e-218
H2AZ1	6	0.449	0.387	-0.10907	6.8e-13	6.53e-10
OAS3	12	0.372	0.242	-0.1102	7.4e-160	7.1e-157
NFKBIA	3	0.311	0.276	-0.11031	3.1e-28	2.98e-25
ADGRG1	9	0.258	0.231	-0.11091	2.71e-15	2.6e-12
RPL37	10	0.806	0.574	-0.111	3.8e-176	3.6e-173
COL1A1	12	0.298	0.159	-0.11203	0	0
BAX	6	0.278	0.248	-0.11232	2.46e-09	2.36e-06
TNFRSF1A	10	0.521	0.354	-0.11277	5.4e-245	5.2e-242
EZR	3	0.651	0.567	-0.11361	2.03e-29	1.95e-26
CD68	10	0.25	0.15	-0.11372	7.6e-243	7.3e-240
TM4SF1	6	0.259	0.219	-0.11373	9.06e-15	8.7e-12
FOS	18	0.372	0.33	-0.11399	0.000372	0.356685
LDLR	4	0.384	0.361	-0.11446	1.64e-07	0.000157
RPL37	7	0.522	0.593	-0.11483	1.85e-17	1.78e-14
FASN	10	0.385	0.227	-0.11512	0	0
ITGB5	9	0.331	0.286	-0.1161	2.02e-30	1.94e-27
LMNA	12	0.605	0.452	-0.1167	1.43e-77	1.37e-74
ADIRF	12	0.265	0.169	-0.11714	2.4e-144	2.3e-141
LMNA	10	0.626	0.447	-0.11756	3.1e-160	3e-157
HLA-C	12	0.756	0.572	-0.11761	5.1e-125	4.9e-122
AZU1	9	0.904	0.795	-0.11793	1.08e-20	1.03e-17
RPL32	10	0.627	0.431	-0.11819	2.9e-200	2.8e-197
CELSR2	3	0.27	0.238	-0.11918	1.46e-29	1.4e-26
NOTCH3	7	0.284	0.373	-0.11922	5.38e-49	5.16e-46
PTGES2	6	0.252	0.212	-0.11938	6.68e-18	6.41e-15
RARG	6	0.288	0.259	-0.12039	3.77e-08	3.62e-05
KRT5	6	0.834	0.682	-0.12122	1.7e-28	1.63e-25
MIF	10	0.79	0.571	-0.12135	3.2e-135	3.1e-132
CTSG	16	0.348	0.164	-0.12137	0	0
NLRC5	10	0.261	0.171	-0.1214	6.5e-173	6.3e-170
CRIP1	5	0.371	0.23	-0.12252	5.9e-164	5.7e-161
TNFSF15	16	0.254	0.129	-0.12266	0	0
MIF	7	0.518	0.59	-0.12395	4.22e-22	4.05e-19
DDR1	6	0.48	0.409	-0.12401	3.1e-19	2.97e-16
CD47	16	0.296	0.144	-0.12431	0	0
LGALS3	10	0.529	0.361	-0.12504	8.9e-214	8.6e-211
LY6D	9	0.841	0.714	-0.12626	6.13e-09	5.89e-06
SEC61G	10	0.31	0.211	-0.12767	9.6e-157	9.2e-154
HSP90AA1	7	0.509	0.58	-0.129	6.89e-16	6.62e-13
ANXA1	6	0.442	0.326	-0.1295	3.89e-85	3.74e-82
EFNA1	5	0.385	0.284	-0.13075	4.51e-63	4.33e-60
TAP1	10	0.275	0.175	-0.13181	2.6e-198	2.5e-195
TACSTD2	3	0.627	0.528	-0.13213	6.21e-97	5.96e-94
RPL34	6	0.651	0.531	-0.13253	9.35e-30	8.98e-27
CD44	10	0.743	0.53	-0.13257	7.8e-169	7.5e-166
MAF	6	0.489	0.399	-0.13378	5.29e-26	5.08e-23
HSPB1	4	0.786	0.885	-0.13408	1.9e-118	1.8e-115
IL4R	10	0.327	0.215	-0.1341	7.9e-201	7.6e-198
MMP14	10	0.267	0.186	-0.13449	4e-128	3.8e-125
RPL22	10	0.766	0.547	-0.13526	1.2e-138	1.2e-135
TNFRSF12A	10	0.592	0.408	-0.13591	7.4e-242	7.1e-239
AZU1	10	0.96	0.79	-0.13714	3.59e-29	3.45e-26
ITGB8	16	0.322	0.161	-0.13734	0	0
SERPINB5	16	0.591	0.35	-0.13846	0	0
RPL21	6	0.835	0.701	-0.13984	1.39e-08	1.34e-05
HCAR2	16	0.35	0.175	-0.14033	0	0
BCL2L1	14	0.259	0.25	-0.14073	0.00511	1
WNT7B	16	0.312	0.153	-0.14081	0	0
MALAT1	11	0.974	0.876	-0.14159	3.02e-14	2.9e-11
LTBR	4	0.273	0.283	-0.14167	0.005975	1
SPP1	16	0.262	0.123	-0.14328	0	0
KRT6C	3	0.899	0.681	-0.14448	0	0
CALM1	6	0.339	0.309	-0.14487	2.03e-05	0.019504
FZD6	12	0.306	0.226	-0.14522	7.47e-66	7.17e-63
FGFR3	12	0.55	0.401	-0.14523	1e-104	9.6e-102
RPL32	7	0.351	0.45	-0.14716	3.81e-57	3.66e-54
BST2	10	0.26	0.166	-0.14891	2.5e-182	2.4e-179
IFI27	13	0.467	0.441	-0.14958	0.001859	1
BMP1	16	0.267	0.123	-0.15019	0	0
PTGES2	12	0.307	0.208	-0.15075	2.9e-110	2.8e-107
RELA	16	0.337	0.173	-0.15148	0	0
EZR	12	0.718	0.568	-0.1515	1.39e-29	1.34e-26
ITGA3	16	0.299	0.145	-0.15224	0	0
ANXA1	16	0.427	0.32	-0.15226	1.29e-82	1.24e-79
EIF5A	8	0.44	0.659	-0.15258	0	0
OAS3	3	0.276	0.246	-0.15284	1.34e-24	1.29e-21
CD44	12	0.709	0.536	-0.15293	1.13e-66	1.09e-63
GSN	8	0.257	0.467	-0.15478	0	0
EPHB6	6	0.414	0.349	-0.1552	3.77e-20	3.62e-17
SFN	9	0.955	0.826	-0.15563	1.99e-11	1.92e-08
KRT6A	1	0.442	0.887	-0.15677	0	0
HLA-E	14	0.378	0.365	-0.15693	5.95e-05	0.05715
ACKR3	16	0.259	0.132	-0.15864	0	0
IGHM	16	0.331	0.177	-0.15891	0	0
FZD6	9	0.267	0.227	-0.1592	6.94e-26	6.67e-23
KRT14	11	0.899	0.778	-0.15936	4.6e-133	4.4e-130
EZR	9	0.656	0.57	-0.1599	5.35e-11	5.14e-08
KRT6B	10	0.833	0.664	-0.16008	1.07e-58	1.03e-55
RPL37	3	0.659	0.582	-0.16092	7.03e-25	6.75e-22
S100A8	13	0.924	0.781	-0.16111	1.07e-42	1.03e-39
RPL32	5	0.599	0.438	-0.16172	2.88e-63	2.77e-60
CD3E	5	0.321	0.223	-0.16325	5.93e-88	5.69e-85
YBX3	6	0.71	0.604	-0.16353	8.62e-05	0.082749
JAG1	3	0.421	0.373	-0.16479	2.81e-27	2.7e-24
IFI27	15	0.495	0.442	-0.16809	0.002612	1
IRF3	3	0.295	0.267	-0.16999	2e-19	1.92e-16
KRT16	11	0.781	0.663	-0.17125	4.61e-43	4.42e-40
EIF5A	4	0.612	0.642	-0.17129	5.67e-29	5.44e-26
HSP90B1	11	0.335	0.324	-0.1714	2.91e-12	2.8e-09
S100A9	12	0.978	0.78	-0.17226	5.7e-152	5.4e-149
HSP90AA1	3	0.645	0.569	-0.17315	5.04e-30	4.84e-27
EPHB2	16	0.303	0.154	-0.17401	0	0
STMN1	3	0.441	0.381	-0.17539	2.72e-29	2.62e-26
LY6D	8	0.625	0.73	-0.1759	2.3e-124	2.2e-121
HLA-E	16	0.597	0.342	-0.17632	0	0
IFNGR1	3	0.346	0.32	-0.1773	3.49e-10	3.35e-07
KRT80	5	0.539	0.336	-0.17743	6.9e-264	6.7e-261
RPL34	7	0.455	0.539	-0.17858	1.62e-32	1.55e-29
KRT18	10	0.258	0.147	-0.17983	2.1e-301	2e-298
NOTCH1	3	0.322	0.294	-0.18071	4.09e-16	3.92e-13
IER3	9	0.312	0.267	-0.18144	2.37e-31	2.28e-28
LGALS3	3	0.404	0.369	-0.18204	6.02e-18	5.78e-15
IL17RB	16	0.263	0.13	-0.18236	0	0
CLEC2B	10	0.284	0.194	-0.18417	7e-134	6.8e-131
EPHB3	16	0.461	0.248	-0.18431	0	0
IL15RA	3	0.257	0.24	-0.18468	7.18e-11	6.89e-08
GPNMB	14	0.396	0.361	-0.18543	2.49e-13	2.39e-10
TNFRSF1A	11	0.368	0.365	-0.18549	1.69e-05	0.016185
DUSP1	13	0.365	0.335	-0.18569	1.45e-07	0.000139
ADIRF	10	0.262	0.167	-0.18598	5.3e-196	5.1e-193
TNFSF10	3	0.308	0.281	-0.18671	3.97e-14	3.81e-11
EZH2	14	0.329	0.353	-0.18774	1.97e-05	0.018955
ITGB5	5	0.394	0.285	-0.18798	5.13e-68	4.92e-65
SCGB3A1	16	0.299	0.176	-0.18814	0	0
FGFR3	11	0.445	0.404	-0.18837	1.11e-29	1.07e-26
EFNA1	12	0.363	0.284	-0.1889	6.29e-43	6.03e-40
MZT2A	6	0.985	0.906	-0.18963	1.36e-79	1.3e-76
G6PD	5	0.314	0.241	-0.18968	3.76e-39	3.61e-36
HIF1A	5	0.26	0.204	-0.19006	4.57e-29	4.39e-26
C1QC	12	0.261	0.152	-0.19019	4.5e-194	4.3e-191
SREBF1	10	0.361	0.241	-0.19219	6.2e-193	5.9e-190
ZFP36	9	0.384	0.363	-0.19272	0.005712	1
RPL34	10	0.705	0.522	-0.1928	1.6e-104	1.6e-101
HILPDA	10	0.265	0.171	-0.19444	7.1e-186	6.8e-183
TUBB4B	9	0.448	0.408	-0.19463	3.59e-10	3.45e-07
JUNB	14	0.691	0.608	-0.19484	3.06e-21	2.94e-18
ITGB4	16	0.42	0.233	-0.19639	0	0
MALAT1	8	0.824	0.893	-0.19801	4.4e-118	4.2e-115
AZU1	7	0.786	0.803	-0.1985	2.04e-21	1.95e-18
CALM2	6	0.426	0.377	-0.19932	2.06e-06	0.001982
VHL	12	0.296	0.224	-0.20091	7.77e-52	7.46e-49
GATA3	10	0.417	0.286	-0.20196	2e-171	2e-168
NLRC5	12	0.253	0.173	-0.20224	5.39e-92	5.17e-89
TYK2	15	0.791	0.803	-0.20265	4.42e-25	4.24e-22
C9orf16	5	0.347	0.254	-0.20432	6.59e-59	6.33e-56
ANXA1	18	0.365	0.329	-0.20449	0.000982	0.942776
KRT17	1	0.55	0.967	-0.20484	0	0
DNMT1	12	0.416	0.314	-0.20596	1.01e-56	9.71e-54
FASN	5	0.342	0.234	-0.2076	2.4e-100	2.35e-97
B2M	5	0.849	0.653	-0.20792	4.26e-36	4.09e-33
MAPK13	9	0.29	0.261	-0.20824	1.7e-13	1.63e-10
SERPINB5	4	0.305	0.377	-0.20907	2.91e-66	2.8e-63
MAPK13	6	0.288	0.262	-0.21068	4.44e-06	0.004262
BTG1	10	0.441	0.304	-0.21225	2e-157	1.9e-154
SOSTDC1	10	0.295	0.206	-0.21246	3.4e-120	3.3e-117
YBX3	8	0.388	0.627	-0.21814	0	0
ERBB3	6	0.272	0.244	-0.21886	2.19e-07	0.00021
EGFR	10	0.417	0.291	-0.21887	4.9e-164	4.7e-161
NPPC	9	0.43	0.37	-0.21907	1.02e-35	9.75e-33
AZU1	6	0.87	0.8	-0.21909	6.62e-07	0.000635
EGFR	12	0.394	0.294	-0.21956	7.37e-66	7.07e-63
EPHA2	5	0.513	0.383	-0.22234	5.78e-66	5.54e-63
NPPC	16	0.623	0.348	-0.22367	0	0
ERBB3	3	0.264	0.243	-0.22414	1.96e-12	1.88e-09
MAPK14	14	0.297	0.329	-0.22567	3.98e-09	3.82e-06
H2AZ1	18	0.348	0.389	-0.22582	5.97e-06	0.005736
ANXA2	13	0.528	0.513	-0.22625	0.006587	1
HLA-C	14	0.642	0.579	-0.22708	8.65e-23	8.31e-20
TM4SF1	9	0.265	0.217	-0.22994	9.81e-37	9.42e-34
BMP7	5	0.324	0.258	-0.2306	5.05e-25	4.85e-22
HSPB1	6	0.983	0.875	-0.23219	9.4e-46	9.03e-43
CD9	14	0.554	0.554	-0.23295	6.6e-05	0.063323
MZT2A	9	0.978	0.904	-0.2337	3.8e-139	3.6e-136
IL1RN	11	0.261	0.244	-0.23378	7.29e-18	7e-15
INSR	16	0.251	0.122	-0.23399	0	0
TUBB4B	7	0.304	0.417	-0.23581	1.99e-93	1.91e-90
BMP7	10	0.341	0.255	-0.23783	4.23e-79	4.06e-76
MTOR	12	0.264	0.2	-0.23955	2.3e-46	2.21e-43
NEAT1	13	0.742	0.732	-0.24067	1.26e-08	1.21e-05
IGKC	15	0.286	0.157	-0.24367	5.56e-73	5.33e-70
C1QC	16	0.282	0.145	-0.24463	0	0
ANXA2	10	0.674	0.503	-0.24559	1.21e-59	1.17e-56
CSK	16	0.351	0.19	-0.24573	0	0
LDLR	7	0.28	0.367	-0.24592	1.55e-59	1.48e-56
IL20	10	0.275	0.182	-0.24794	6.6e-150	6.3e-147
WNT5A	16	0.274	0.141	-0.24834	0	0
IFNGR2	10	0.27	0.185	-0.25061	5.7e-133	5.5e-130
EZR	8	0.345	0.596	-0.2511	0	0
RPL22	7	0.468	0.567	-0.25126	1.18e-69	1.13e-66
DUSP1	9	0.372	0.335	-0.2513	4.55e-10	4.36e-07
RARA	10	0.268	0.168	-0.25164	5.6e-208	5.4e-205
LMNA	13	0.44	0.46	-0.25212	2.77e-12	2.66e-09
KRT80	7	0.343	0.343	-0.25241	1.5e-08	1.44e-05
MZT2A	14	0.939	0.907	-0.25261	1.19e-26	1.14e-23
NPPC	11	0.388	0.372	-0.25557	1.45e-15	1.39e-12
RPL34	3	0.576	0.53	-0.25609	0.00428	1
MALAT1	3	0.942	0.881	-0.2562	2.92e-14	2.8e-11
CDKN1A	12	0.571	0.47	-0.25646	1.73e-14	1.66e-11
COL9A2	7	0.411	0.483	-0.25705	6.74e-14	6.47e-11
ANXA1	12	0.47	0.322	-0.26052	1e-151	1e-148
SLPI	16	0.465	0.266	-0.26081	0	0
CTSG	10	0.257	0.175	-0.26136	1e-134	9.7e-132
JAK1	5	0.359	0.267	-0.26211	2.57e-50	2.47e-47
PCNA	7	0.251	0.369	-0.26214	1e-132	9.9e-130
H2AZ1	7	0.27	0.397	-0.26286	3.6e-137	3.4e-134
CD74	6	0.312	0.228	-0.26317	1.13e-55	1.09e-52
SERPINB5	12	0.466	0.367	-0.26337	3.03e-27	2.91e-24
KRT17	11	0.997	0.923	-0.26363	4e-127	3.8e-124
CELSR2	12	0.299	0.238	-0.26413	5.21e-32	5e-29
SLPI	5	0.419	0.279	-0.26554	1e-126	1e-123
LDLR	3	0.409	0.358	-0.26602	7.06e-35	6.77e-32
HLA-DQB1	16	0.268	0.131	-0.26658	0	0
EPHB3	3	0.284	0.265	-0.26755	8.8e-09	8.45e-06
IFNGR1	10	0.434	0.314	-0.2681	2.5e-101	2.43e-98
B2M	10	0.821	0.648	-0.26872	1.11e-15	1.06e-12
SOD2	11	0.269	0.262	-0.27043	5.02e-06	0.004817
JAG1	5	0.483	0.373	-0.27047	1.06e-31	1.02e-28
EGFR	5	0.39	0.296	-0.27051	8.34e-44	8.01e-41
NDRG1	6	0.565	0.464	-0.27059	9.59e-34	9.21e-31
IFNGR1	12	0.424	0.317	-0.27094	1.14e-54	1.09e-51
GSTP1	6	0.895	0.766	-0.27155	1.99e-21	1.91e-18
MYC	10	0.294	0.213	-0.27184	1.31e-92	1.26e-89
PCNA	3	0.395	0.359	-0.27357	1.14e-06	0.001093
LTBR	9	0.304	0.281	-0.27402	3.48e-06	0.003338
JUN	13	0.304	0.352	-0.2769	1.7e-30	1.63e-27
OAS3	6	0.272	0.248	-0.27944	9.74e-05	0.093482
SQSTM1	3	0.336	0.316	-0.28116	5.64e-07	0.000541
EZR	13	0.548	0.576	-0.282	5.55e-33	5.33e-30
ITGB1	16	0.279	0.136	-0.28234	0	0
XBP1	16	0.381	0.213	-0.28251	0	0
KRT15	6	0.532	0.378	-0.28265	1e-145	9.7e-143
BCL2L1	6	0.276	0.25	-0.28422	1.01e-05	0.00974
MX1	3	0.264	0.224	-0.28444	2.89e-36	2.78e-33
CD81	12	0.455	0.342	-0.2848	5.4e-64	5.18e-61
C9orf16	6	0.276	0.257	-0.28496	0.002162	1
KRT80	16	0.655	0.311	-0.28504	0	0
HSPB1	14	0.959	0.875	-0.28701	3.1e-121	3e-118
KRT17	10	0.999	0.926	-0.28786	1.2e-136	1.2e-133
SLC2A1	8	0.278	0.459	-0.28804	0	0
TYK2	3	0.898	0.794	-0.28963	4.04e-25	3.87e-22
KRT10	13	0.844	0.782	-0.29035	1.74e-59	1.67e-56
TYK2	1	0.273	0.853	-0.29114	0	0
BMPR1A	16	0.266	0.14	-0.29117	0	0
KRT6A	6	0.945	0.846	-0.29142	9.78e-21	9.39e-18
GAS6	5	0.296	0.207	-0.29506	3.14e-64	3.01e-61
NEAT1	6	0.868	0.729	-0.29532	1.64e-14	1.58e-11
ATG12	16	0.311	0.16	-0.29623	0	0
EFNB1	10	0.394	0.294	-0.29698	1.51e-89	1.45e-86
IL6ST	16	0.311	0.168	-0.29709	0	0
RAC1	18	0.499	0.54	-0.29812	2.99e-08	2.87e-05
NOTCH1	10	0.394	0.289	-0.29848	4.2e-95	4.03e-92
KRT16	9	0.821	0.666	-0.2989	4.96e-28	4.76e-25
RARG	12	0.314	0.257	-0.29894	3.01e-19	2.89e-16
H4C3	6	0.499	0.446	-0.29909	6.29e-06	0.006034
MIF	15	0.563	0.586	-0.30082	9.21e-06	0.008841
EFNB1	4	0.252	0.303	-0.30202	2.9e-47	2.78e-44
SLPI	6	0.323	0.283	-0.3021	1.95e-11	1.87e-08
CTNNB1	5	0.426	0.334	-0.30236	1.22e-27	1.17e-24
TUBB4B	4	0.371	0.412	-0.30242	8.44e-36	8.1e-33
STAT3	14	0.348	0.386	-0.3025	4.97e-17	4.77e-14
HLA-B	5	0.771	0.572	-0.30308	7.43e-52	7.13e-49
CALM2	4	0.306	0.383	-0.30319	8.7e-99	8.36e-96
CTNNB1	10	0.437	0.33	-0.3095	5.35e-71	5.14e-68
S100A9	5	0.844	0.788	-0.31054	5.03e-15	4.83e-12
S100A6	18	0.441	0.49	-0.31085	5.96e-06	0.005718
SAA1	16	0.281	0.13	-0.31111	0	0
NR1H2	5	0.336	0.281	-0.31222	9.12e-14	8.76e-11
COL9A2	8	0.299	0.496	-0.31334	0	0
STAT3	5	0.469	0.381	-0.31406	1.21e-13	1.16e-10
JAG1	10	0.509	0.368	-0.31554	7.4e-103	7.1e-100
COL9A2	5	0.664	0.472	-0.31624	3.6e-117	3.5e-114
HDAC3	5	0.298	0.22	-0.3178	3.3e-48	3.17e-45
HSP90AB1	13	0.533	0.557	-0.31809	2.06e-33	1.98e-30
LDLR	16	0.574	0.341	-0.31826	0	0
ZFP36	7	0.28	0.37	-0.31975	2.49e-74	2.39e-71
LGALS1	16	0.304	0.185	-0.32218	2.4e-282	2.3e-279
BAX	5	0.294	0.247	-0.32299	5.84e-12	5.6e-09
CRP	10	0.356	0.256	-0.32535	8e-113	7.6e-110
HCAR2	12	0.262	0.187	-0.32559	1.8e-66	1.73e-63
LTBR	11	0.26	0.285	-0.32599	3.35e-12	3.21e-09
KRT5	1	0.373	0.716	-0.32812	0	0
JUN	16	0.554	0.329	-0.32842	0	0
CD9	12	0.692	0.547	-0.32941	8.09e-10	7.77e-07
KRT6A	3	0.974	0.837	-0.33015	4.37e-27	4.2e-24
SOD1	10	0.285	0.222	-0.33171	1.66e-49	1.59e-46
S100A4	16	0.271	0.135	-0.33183	0	0
CD74	11	0.283	0.225	-0.33307	7.1e-103	6.8e-100
COL16A1	16	0.274	0.17	-0.33318	1.7e-242	1.6e-239
PTGES3	12	0.413	0.349	-0.33322	1.4e-08	1.35e-05
CD3E	16	0.41	0.208	-0.33383	0	0
NPPC	10	0.513	0.363	-0.33439	1.4e-154	1.3e-151
LGALS3	14	0.358	0.373	-0.33654	6.01e-05	0.057707
FASN	17	0.294	0.238	-0.33667	0.008086	1
PSAP	6	0.361	0.329	-0.33775	5.31e-05	0.050953
NLRP1	12	0.267	0.201	-0.33794	5.38e-42	5.17e-39
TNFRSF1A	13	0.321	0.368	-0.33809	2.76e-30	2.64e-27
CD55	5	0.286	0.195	-0.33812	1.85e-76	1.77e-73
NOTCH3	14	0.325	0.369	-0.33873	2.97e-18	2.85e-15
CTNNB1	14	0.289	0.339	-0.3402	8.03e-24	7.71e-21
OAS1	16	0.252	0.137	-0.34235	0	0
MZT2A	10	0.993	0.902	-0.3429	9.4e-88	9.03e-85
PPARD	16	0.29	0.147	-0.34356	0	0
GAS6	16	0.326	0.198	-0.34675	1.1e-306	1e-303
S100P	16	0.271	0.152	-0.34703	0	0
S100A10	18	0.415	0.475	-0.3535	1.86e-07	0.000178
HDAC3	16	0.379	0.207	-0.3547	0	0
LY6D	2	0.447	0.744	-0.35519	0	0
PSAP	16	0.526	0.311	-0.35585	0	0
LDLR	15	0.33	0.363	-0.35723	0.004348	1
NEAT1	8	0.548	0.75	-0.35955	0	0
IL11	16	0.281	0.15	-0.35957	0	0
ZFP36	5	0.468	0.361	-0.36141	1.93e-32	1.85e-29
PTK6	16	0.355	0.201	-0.36287	0	0
NOTCH3	9	0.366	0.368	-0.36949	0.00902	1
PSAP	14	0.309	0.331	-0.37047	2.24e-05	0.021465
NDRG1	10	0.61	0.457	-0.37324	3.58e-90	3.43e-87
NFKBIA	16	0.444	0.263	-0.37385	0	0
NEAT1	7	0.646	0.738	-0.37453	1.4e-106	1.3e-103
S100A2	16	0.675	0.408	-0.37453	0	0
TM4SF1	10	0.26	0.217	-0.37492	6.93e-21	6.65e-18
GPNMB	13	0.35	0.363	-0.37608	4.57e-07	0.000438
KRT10	4	0.784	0.785	-0.37787	1.3e-205	1.2e-202
SOX9	10	0.253	0.183	-0.37799	4.59e-81	4.41e-78
KRT16	16	0.925	0.65	-0.38012	1.1e-113	1.1e-110
CDH1	15	0.351	0.43	-0.38157	3.81e-11	3.65e-08
AQP3	15	0.701	0.667	-0.38449	2.92e-05	0.02805
HSP90AB1	14	0.529	0.557	-0.38451	2.9e-29	2.79e-26
ZFP36	16	0.554	0.345	-0.38455	4.5e-297	4.3e-294
CDH1	9	0.433	0.429	-0.38472	0.000118	0.113664
SFN	5	0.979	0.828	-0.38611	8.3e-113	8e-110
IL1RN	9	0.261	0.245	-0.38717	0.000624	0.599145
IRF3	5	0.324	0.267	-0.38974	1.63e-14	1.57e-11
SLC2A1	7	0.32	0.451	-0.39039	2.5e-148	2.4e-145
HDAC1	5	0.35	0.293	-0.39085	3.08e-10	2.96e-07
HSP90B1	5	0.416	0.322	-0.39206	3.31e-30	3.18e-27
IFITM1	5	0.451	0.317	-0.39315	3.87e-87	3.71e-84
NOTCH3	12	0.424	0.365	-0.39372	2.35e-05	0.022525
BAX	12	0.281	0.247	-0.39611	5.94e-05	0.057017
HSP90AA1	5	0.718	0.571	-0.39644	0.000141	0.135763
DST	16	0.349	0.261	-0.39935	1.43e-84	1.38e-81
EIF5A	15	0.594	0.641	-0.40061	3.32e-18	3.19e-15
B2M	16	0.852	0.64	-0.40344	2.68e-12	2.57e-09
LTBR	12	0.341	0.28	-0.40643	5e-16	4.8e-13
FGFR3	14	0.382	0.41	-0.40722	2.9e-14	2.78e-11
CD9	7	0.417	0.563	-0.40769	4.8e-171	4.6e-168
AZU1	5	0.941	0.797	-0.40818	1.14e-26	1.09e-23
NEAT1	11	0.805	0.724	-0.40825	2.84e-06	0.002729
CDKN1A	11	0.459	0.477	-0.40842	8.37e-34	8.03e-31
AQP3	8	0.478	0.685	-0.40892	0	0
RAC1	8	0.285	0.563	-0.40897	0	0
S100A8	6	0.932	0.785	-0.40935	7.23e-05	0.069369
HSP90AB1	7	0.434	0.563	-0.41067	2.2e-161	2.1e-158
GLUL	6	0.401	0.318	-0.41144	4.82e-38	4.63e-35
HSPB1	16	0.989	0.868	-0.41158	0	0
TNFSF10	5	0.331	0.282	-0.41344	6.39e-08	6.13e-05
CD81	10	0.443	0.341	-0.41419	1.46e-57	1.4e-54
LTBR	5	0.339	0.281	-0.41479	1.61e-12	1.54e-09
HSPA1B	7	0.416	0.534	-0.41507	1.9e-112	1.8e-109
IFITM1	6	0.349	0.321	-0.41512	0.001157	1
B2M	7	0.568	0.665	-0.41534	2.2e-128	2.2e-125
TUBB4B	14	0.365	0.412	-0.41679	3.07e-27	2.94e-24
MX1	17	0.285	0.227	-0.41716	0.009006	1
KRT17	15	0.97	0.931	-0.41785	3.77e-60	3.62e-57
CELSR2	16	0.378	0.227	-0.41978	1.5e-306	1.4e-303
SLC2A1	10	0.568	0.434	-0.42015	7.8e-44	7.49e-41
HLA-E	18	0.324	0.366	-0.42044	8.73e-06	0.008379
GPX1	6	0.37	0.368	-0.42083	0.001683	1
RAC1	6	0.565	0.538	-0.42109	4.1e-13	3.93e-10
HLA-E	12	0.45	0.361	-0.4217	3.08e-20	2.96e-17
SFN	8	0.767	0.839	-0.42285	0	0
HSP90B1	12	0.384	0.322	-0.42366	3.1e-10	2.98e-07
S100A9	6	0.912	0.786	-0.42406	4.74e-13	4.55e-10
KRT6B	4	0.523	0.685	-0.42462	0	0
NEAT1	9	0.822	0.728	-0.4252	8.62e-07	0.000828
RPL37	12	0.704	0.583	-0.42744	0.00082	0.787349
IGF2R	10	0.252	0.197	-0.42745	1.16e-45	1.11e-42
VHL	5	0.262	0.226	-0.4313	1.17e-07	0.000112
EFNB1	11	0.263	0.305	-0.43583	4.78e-37	4.59e-34
MIF	5	0.707	0.581	-0.43659	0.000695	0.667562
EPHB4	5	0.281	0.239	-0.4368	3.81e-09	3.65e-06
ARF1	13	0.267	0.339	-0.4387	4.25e-77	4.08e-74
YBX3	12	0.726	0.601	-0.43941	2.04e-16	1.95e-13
ANXA1	10	0.429	0.322	-0.43996	7.38e-77	7.09e-74
CSF1	16	0.281	0.165	-0.44009	4.8e-297	4.6e-294
CXCL14	11	0.351	0.299	-0.44068	1.2e-42	1.15e-39
GPNMB	12	0.489	0.356	-0.44449	4.81e-71	4.61e-68
TM4SF1	12	0.277	0.217	-0.44541	2.64e-29	2.53e-26
KRT80	3	0.409	0.336	-0.44543	1.3e-76	1.25e-73
S100A6	11	0.517	0.486	-0.44605	3.34e-05	0.032067
HLA-E	10	0.461	0.359	-0.44677	4.56e-49	4.37e-46
FABP5	12	0.949	0.807	-0.44863	2.3e-107	2.2e-104
SQSTM1	17	0.283	0.318	-0.44874	0.003217	1
KRT80	6	0.4	0.341	-0.45459	3.57e-17	3.42e-14
NPPC	5	0.466	0.37	-0.45494	1.22e-21	1.17e-18
LAMP2	6	0.314	0.337	-0.45843	5.95e-11	5.71e-08
RPL37	14	0.549	0.591	-0.4611	1.49e-57	1.43e-54
FOS	12	0.432	0.325	-0.46131	7.53e-56	7.23e-53
HLA-E	5	0.445	0.362	-0.46403	1.71e-13	1.64e-10
LGALS3	15	0.299	0.373	-0.46555	7.24e-12	6.95e-09
GSTP1	18	0.604	0.771	-0.46845	1.91e-50	1.84e-47
HDAC3	12	0.268	0.221	-0.46885	1.03e-17	9.91e-15
CDKN1A	15	0.396	0.476	-0.46921	1.37e-15	1.31e-12
PSAP	10	0.426	0.324	-0.47207	6.15e-66	5.9e-63
HSPA1A	14	0.53	0.541	-0.4743	1.2e-14	1.15e-11
MALAT1	13	0.886	0.887	-0.47592	0	0
CD44	7	0.401	0.553	-0.48078	4.3e-214	4.1e-211
ERBB2	16	0.402	0.239	-0.48116	0	0
KRT17	3	0.996	0.925	-0.48378	0	0
LDLR	9	0.365	0.362	-0.48616	0.002578	1
HSPA1B	10	0.669	0.517	-0.48656	7.5e-15	7.2e-12
KRT1	13	0.902	0.844	-0.48694	5.2e-244	5e-241
S100A9	1	0.409	0.825	-0.48759	0	0
HLA-B	14	0.593	0.579	-0.48818	2.96e-09	2.84e-06
LGALS9	16	0.254	0.148	-0.48909	7.4e-278	7.1e-275
RPL21	2	0.314	0.737	-0.48945	0	0
NOTCH1	12	0.351	0.293	-0.49025	1.02e-08	9.78e-06
HLA-E	3	0.356	0.366	-0.49408	5.13e-10	4.93e-07
LDLR	14	0.329	0.364	-0.49463	4.12e-17	3.95e-14
MIF	6	0.621	0.584	-0.4948	1.44e-23	1.39e-20
RPL22	3	0.558	0.562	-0.49599	1.46e-72	1.4e-69
SOD1	12	0.277	0.223	-0.49606	1.13e-16	1.08e-13
BTG1	5	0.361	0.311	-0.49622	0.003612	1
SQSTM1	5	0.379	0.316	-0.49626	1.2e-09	1.16e-06
CALM1	18	0.255	0.311	-0.49705	7.42e-10	7.12e-07
GPNMB	3	0.35	0.363	-0.49732	3.9e-12	3.74e-09
BTG1	6	0.31	0.313	-0.49735	0.000171	0.164376
IL15RA	12	0.296	0.238	-0.49817	1.78e-17	1.71e-14
KRT14	16	0.973	0.773	-0.50031	2e-13	1.92e-10
TNFRSF1A	3	0.345	0.367	-0.50224	1.76e-23	1.69e-20
NPPC	7	0.254	0.381	-0.50349	4.4e-147	4.2e-144
HSP90AB1	3	0.543	0.557	-0.50399	1.22e-92	1.17e-89
TNFRSF1A	5	0.437	0.362	-0.50602	2.41e-07	0.000232
TNFRSF12A	11	0.385	0.425	-0.50939	4.93e-43	4.73e-40
IFI27	5	0.465	0.442	-0.51067	8.15e-09	7.82e-06
ANXA2	3	0.501	0.515	-0.51185	2.09e-73	2.01e-70
RPL34	14	0.478	0.537	-0.51345	1.67e-63	1.61e-60
TACSTD2	11	0.552	0.535	-0.51404	1.63e-17	1.56e-14
FGFR3	10	0.5	0.402	-0.51428	3.07e-16	2.95e-13
NPPC	3	0.371	0.374	-0.51446	1.54e-05	0.014763
KRT10	8	0.728	0.79	-0.51759	0	0
JUNB	12	0.754	0.604	-0.5193	2.5e-06	0.002399
JAG1	13	0.297	0.382	-0.52114	3.5e-101	3.39e-98
KRT6C	16	0.911	0.679	-0.52327	2.37e-35	2.28e-32
ANXA2	7	0.361	0.524	-0.52465	1.5e-261	1.4e-258
HSP90AB1	10	0.662	0.548	-0.52905	8.5e-11	8.16e-08
LY6D	1	0.252	0.765	-0.52985	0	0
KRT10	2	0.704	0.792	-0.53055	0	0
FZD6	5	0.257	0.229	-0.53267	0.005943	1
CALD1	16	0.268	0.173	-0.53562	1.9e-172	1.8e-169
NPPC	15	0.274	0.374	-0.5359	1.14e-18	1.09e-15
KRT1	2	0.779	0.852	-0.53816	0	0
AZU1	3	0.853	0.797	-0.54	1.7e-266	1.6e-263
KRT6A	10	0.943	0.843	-0.54015	1.9e-305	1.8e-302
EIF5A	13	0.591	0.643	-0.542	3.9e-210	3.8e-207
VEGFA	6	0.303	0.274	-0.54223	0.006368	1
HSPA1B	3	0.507	0.529	-0.54249	2.09e-65	2e-62
ZFP36	15	0.293	0.365	-0.54271	2.07e-12	1.99e-09
S100A10	10	0.545	0.47	-0.54378	0.001081	1
JAG1	18	0.315	0.377	-0.54679	5.26e-11	5.05e-08
ITGB5	6	0.262	0.289	-0.54813	1.14e-11	1.09e-08
SERPINB5	18	0.287	0.373	-0.54931	6.73e-19	6.46e-16
S100A10	13	0.413	0.478	-0.54954	1.28e-93	1.23e-90
HSP90B1	10	0.388	0.32	-0.55037	6.2e-16	5.95e-13
IER3	16	0.401	0.256	-0.55046	9.4e-234	9.1e-231
MZT2A	11	0.972	0.901	-0.55157	2.09e-37	2.01e-34
EPHA2	16	0.577	0.368	-0.5523	5.6e-231	5.4e-228
MX1	16	0.291	0.221	-0.55321	4.52e-49	4.34e-46
RPL21	12	0.82	0.699	-0.55447	3.91e-92	3.76e-89
HSPA1A	10	0.673	0.531	-0.55565	7.41e-05	0.071113
KRT13	11	0.383	0.296	-0.55762	1.5e-128	1.5e-125
JUNB	13	0.592	0.612	-0.55786	1.39e-56	1.33e-53
HSPA1A	7	0.404	0.549	-0.55788	2.1e-188	2e-185
SLC2A1	9	0.463	0.442	-0.55913	1.65e-06	0.001587
CELSR1	10	0.255	0.218	-0.55973	4.48e-11	4.3e-08
NLRC5	16	0.272	0.167	-0.56158	3.4e-235	3.3e-232
PSAP	4	0.283	0.333	-0.56163	2.58e-51	2.48e-48
TYK2	2	0.406	0.836	-0.564	0	0
HSP90B1	4	0.261	0.329	-0.56959	1.4e-91	1.34e-88
TUBB	7	0.375	0.542	-0.57472	0	0
KRT15	3	0.473	0.373	-0.57534	6.7e-136	6.4e-133
HSPA1B	14	0.485	0.529	-0.57709	2.01e-49	1.93e-46
IFITM1	11	0.293	0.325	-0.58211	1.3e-28	1.24e-25
H4C3	7	0.324	0.455	-0.58258	3.5e-196	3.3e-193
FKBP11	16	0.262	0.157	-0.58284	6.5e-261	6.2e-258
DDR1	13	0.323	0.416	-0.58396	1e-128	9.6e-126
RPL21	14	0.673	0.707	-0.58445	9.5e-176	9.1e-173
EZH2	5	0.358	0.351	-0.58544	2.48e-08	2.39e-05
SREBF1	12	0.283	0.247	-0.58836	0.000373	0.357712
PTGES3	5	0.376	0.351	-0.59075	0.002081	1
TYK2	14	0.819	0.803	-0.59161	2.6e-264	2.5e-261
KRT17	4	0.871	0.935	-0.59179	0	0
CD44	17	0.463	0.544	-0.59221	1.36e-10	1.31e-07
KRT13	13	0.332	0.304	-0.59316	0.000786	0.754187
KRT6B	11	0.713	0.671	-0.59351	5.5e-74	5.28e-71
KRT16	15	0.594	0.676	-0.59454	2.24e-39	2.15e-36
DUSP5	6	0.334	0.269	-0.59482	2.61e-25	2.5e-22
KRT80	10	0.516	0.33	-0.59535	2.6e-275	2.5e-272
HSPB1	13	0.913	0.877	-0.59787	0	0
NEAT1	16	0.901	0.716	-0.59896	6.9e-25	6.62e-22
S100A8	11	0.841	0.783	-0.59963	8e-242	7.6e-239
IL17B	16	0.281	0.184	-0.60151	1e-151	9.7e-149
HLA-C	18	0.524	0.582	-0.60155	1.07e-13	1.03e-10
B2M	2	0.27	0.691	-0.60193	0	0
ANXA2	5	0.59	0.511	-0.60203	1.1e-12	1.05e-09
TYK2	13	0.793	0.804	-0.6029	0	0
LGALS1	10	0.259	0.191	-0.60522	1.64e-64	1.58e-61
FABP5	6	0.91	0.811	-0.60661	5.4e-174	5.2e-171
ZFP36	18	0.3	0.365	-0.6069	6e-13	5.76e-10
GAS6	10	0.257	0.206	-0.60796	2.7e-27	2.59e-24
TAP1	16	0.269	0.173	-0.60851	4.3e-168	4.1e-165
MZT2A	12	0.964	0.905	-0.61017	4.32e-59	4.15e-56
KRT10	9	0.843	0.781	-0.61067	1.1e-270	1.1e-267
NPPC	14	0.31	0.376	-0.61214	3.95e-45	3.79e-42
KRT80	13	0.302	0.345	-0.61266	2.02e-28	1.93e-25
HMGB2	7	0.266	0.425	-0.61294	3.9e-283	3.7e-280
MAPK14	12	0.348	0.327	-0.61332	2.11e-05	0.020264
TNFRSF12A	7	0.279	0.429	-0.61424	6.7e-216	6.5e-213
MAPK14	6	0.292	0.329	-0.61849	5.28e-22	5.07e-19
DST	11	0.257	0.27	-0.61919	6.43e-19	6.17e-16
CDH1	12	0.468	0.427	-0.62119	1.18e-09	1.13e-06
KRT6C	9	0.787	0.695	-0.62586	6.4e-29	6.15e-26
SFN	1	0.345	0.879	-0.62764	0	0
KRT1	1	0.496	0.88	-0.63338	0	0
TYK2	6	0.846	0.802	-0.63577	1.8e-214	1.8e-211
TYK2	16	0.959	0.788	-0.63702	0	0
CLDN4	10	0.326	0.22	-0.64067	2.1e-146	2e-143
LDLR	5	0.388	0.361	-0.64176	0.008218	1
RPL32	14	0.351	0.448	-0.64287	1.2e-112	1.1e-109
SOD2	6	0.25	0.263	-0.64304	1.15e-05	0.01104
IGHG1	12	0.379	0.137	-0.64312	0	0
JUNB	18	0.499	0.612	-0.644	8.37e-39	8.04e-36
TUBB4B	15	0.295	0.411	-0.64499	4.77e-28	4.58e-25
JUN	11	0.308	0.354	-0.64871	1.33e-71	1.28e-68
C9orf16	12	0.269	0.257	-0.65276	0.008977	1
JUNB	8	0.349	0.635	-0.65651	0	0
GSTP1	13	0.772	0.77	-0.66064	0	0
CALM2	5	0.399	0.378	-0.66329	7.19e-10	6.9e-07
HLA-E	4	0.28	0.371	-0.66419	4.9e-151	4.7e-148
KRT10	1	0.406	0.82	-0.6646	0	0
S100A6	13	0.442	0.492	-0.66611	3.84e-97	3.69e-94
RPL22	13	0.471	0.566	-0.66717	2.9e-225	2.8e-222
FASN	16	0.361	0.225	-0.66779	6e-245	5.8e-242
GLUL	13	0.251	0.324	-0.6679	4.6e-77	4.42e-74
MIF	13	0.506	0.59	-0.66999	2.5e-231	2.4e-228
EIF5A	14	0.551	0.644	-0.67043	1.7e-246	1.7e-243
MALAT1	7	0.86	0.888	-0.6712	0	0
JUNB	11	0.632	0.609	-0.67285	1.44e-78	1.38e-75
SLC2A1	18	0.373	0.444	-0.6747	1.4e-15	1.35e-12
SFN	3	0.927	0.824	-0.67716	0	0
KRT1	9	0.88	0.845	-0.678	0	0
RXRA	12	0.259	0.258	-0.67847	4.16e-09	3.99e-06
RPL37	15	0.465	0.59	-0.68087	1.8e-43	1.73e-40
GPNMB	16	0.501	0.348	-0.68147	1.3e-101	1.24e-98
KRT6C	8	0.591	0.711	-0.68353	2.8e-272	2.7e-269
ITGA6	16	0.26	0.183	-0.68539	8.71e-95	8.36e-92
KRT17	17	0.977	0.931	-0.6873	2.11e-63	2.02e-60
HLA-B	17	0.56	0.579	-0.68907	6.94e-06	0.006662
KRT80	11	0.37	0.339	-0.6894	2.98e-14	2.86e-11
RPL32	12	0.495	0.441	-0.68998	4.16e-17	3.99e-14
G6PD	12	0.252	0.243	-0.69136	0.001142	1
JUNB	5	0.68	0.609	-0.69519	1.07e-28	1.03e-25
FABP5	17	0.694	0.814	-0.69569	3.4e-31	3.26e-28
LMNA	14	0.354	0.464	-0.69708	3.2e-134	3.1e-131
CRIP1	10	0.309	0.229	-0.69724	5.65e-62	5.42e-59
STAT1	16	0.287	0.194	-0.69731	2.1e-122	2e-119
IL1RN	16	0.355	0.235	-0.70002	9.8e-150	9.4e-147
HSPB1	18	0.742	0.88	-0.70039	5.5e-142	5.3e-139
COL9A2	9	0.488	0.478	-0.70052	3.88e-13	3.72e-10
GSN	6	0.409	0.45	-0.70162	1.23e-43	1.18e-40
HLA-B	18	0.503	0.58	-0.70823	2.18e-23	2.09e-20
RPL37	13	0.491	0.595	-0.71133	5.3e-271	5e-268
MZT2A	17	0.86	0.908	-0.71428	4.44e-18	4.26e-15
FGFR3	13	0.313	0.414	-0.71527	1.2e-157	1.2e-154
CALM1	12	0.315	0.31	-0.71619	6.76e-15	6.49e-12
KRT1	8	0.783	0.853	-0.71719	0	0
HSP90AB1	4	0.426	0.564	-0.71764	0	0
TNFRSF12A	3	0.386	0.424	-0.71995	1.6e-72	1.53e-69
GSN	13	0.334	0.455	-0.72034	4.2e-218	4e-215
TNFRSF1A	4	0.276	0.371	-0.72053	1.7e-165	1.6e-162
EZH2	12	0.359	0.351	-0.72169	2.85e-18	2.73e-15
S100A9	11	0.808	0.787	-0.72375	0	0
IRF3	12	0.273	0.269	-0.72488	5.76e-08	5.53e-05
S100A10	7	0.298	0.486	-0.72604	0	0
KRT6B	9	0.72	0.673	-0.7282	6.1e-105	5.8e-102
CD3E	10	0.272	0.223	-0.72922	1.85e-21	1.78e-18
AQP3	9	0.682	0.666	-0.73028	5.7e-209	5.5e-206
CD24	6	0.257	0.292	-0.73043	2.02e-22	1.93e-19
HSP90AA1	12	0.619	0.574	-0.73152	1.41e-79	1.35e-76
HLA-C	5	0.696	0.577	-0.7343	2.71e-05	0.026013
HLA-B	3	0.559	0.581	-0.73912	1.1e-146	1.1e-143
GSN	17	0.39	0.449	-0.74229	8.12e-09	7.79e-06
MZT2A	5	0.985	0.906	-0.7431	3.3e-137	3.1e-134
BTG1	17	0.281	0.313	-0.74473	0.000272	0.260996
KRT15	17	0.519	0.382	-0.74714	2.39e-05	0.022937
EZR	17	0.52	0.575	-0.74897	1.12e-15	1.07e-12
S100A6	6	0.479	0.49	-0.75004	7.39e-40	7.09e-37
S100A6	10	0.563	0.484	-0.75526	6.61e-18	6.35e-15
HDAC4	16	0.264	0.175	-0.75686	7e-137	6.7e-134
PSAP	3	0.284	0.335	-0.75748	1.41e-79	1.35e-76
HSP90AA1	13	0.439	0.584	-0.75819	0	0
S100A8	12	0.962	0.78	-0.75894	6.27e-15	6.02e-12
BTG1	3	0.258	0.318	-0.76304	2.9e-118	2.8e-115
RARA	16	0.252	0.167	-0.76464	7.8e-142	7.5e-139
SERPINB5	13	0.27	0.378	-0.76783	7.9e-190	7.6e-187
EFNB1	3	0.25	0.305	-0.77593	1.05e-95	1e-92
LDLR	17	0.322	0.362	-0.77636	7.62e-05	0.073194
CD81	3	0.296	0.353	-0.77826	1.9e-103	1.8e-100
HLA-A	3	0.58	0.607	-0.78197	3.5e-213	3.4e-210
RAC1	17	0.467	0.539	-0.78202	1.24e-15	1.19e-12
CRP	16	0.355	0.254	-0.78531	1.55e-69	1.48e-66
ZFP36	11	0.301	0.372	-0.78977	1e-164	9.9e-162
HLA-C	3	0.552	0.584	-0.79232	7.9e-171	7.6e-168
[truncated: 251 more rows]

## Sheet: Table S3
Table S3. Genes associated with pseudotime in healthy vulvar epithelium
Upregulated					Downregulated
gene	beta	P	Padj		gene	beta	P	Padj
ARG1	0.117269	0	0		KRT5	-0.04001	0	0
CD36	0.097501	0	0		CXCL14	-0.03608	3e-222	6.3e-221
KRT23	0.092748	0	0		MT1X	-0.03465	1.9e-177	3e-176
GPX3	0.087139	0	0		SCGB3A1	-0.03446	2.03e-84	1.84e-83
MSMB	0.083792	1e-257	2.7e-256		COL17A1	-0.03232	3.4e-258	9.2e-257
CD24	0.081354	0	0		KRT14	-0.03231	0	0
KRT80	0.081098	0	0		KRT15	-0.03228	1.1e-288	3.6e-287
SLPI	0.075579	0	0		DST	-0.03137	6.2e-211	1.2e-209
LCN2	0.073964	0	0		KRT6A	-0.03005	0	0
RORA	0.07204	0	0		S100A2	-0.02705	1.4e-206	2.6e-205
CIDEA	0.070207	0	0		ITGA6	-0.02699	6.18e-85	5.65e-84
IL22RA1	0.06734	1.2e-274	3.8e-273		ITGB4	-0.02579	8.99e-62	6.59e-61
PTGS1	0.065308	0	0		MT2A	-0.02543	2.9e-129	3.8e-128
PTK6	0.060896	0	0		CRIP1	-0.024	1.01e-30	4.76e-30
CLDN4	0.059714	0	0		GPNMB	-0.02351	6.87e-82	6e-81
HDAC5	0.057607	0	0		COL18A1	-0.0235	6.33e-49	4.16e-48
CHI3L1	0.055794	6.2e-204	1.2e-202		S100A6	-0.02242	7.16e-67	5.41e-66
EPHA4	0.055633	1.1e-296	3.8e-295		STMN1	-0.02184	2.38e-19	9.04e-19
NOD2	0.055609	1.2e-258	3.3e-257		IFITM3	-0.0217	3.38e-86	3.21e-85
IL36G	0.052998	1.1e-130	1.5e-129		CAV1	-0.02169	7.17e-86	6.68e-85
VEGFA	0.05263	6e-235	1.3e-233		H4C3	-0.02141	1e-20	3.93e-20
ERBB3	0.052566	2.3e-308	8.5e-307		IGFBP3	-0.02057	8.86e-77	7.53e-76
IGHM	0.050835	3.9e-242	8.9e-241		SOD1	-0.02034	5.55e-19	2.08e-18
S100A9	0.050482	0	0		SPRY4	-0.01891	2.52e-13	7.26e-13
IL17B	0.050065	0	0		HMGB2	-0.01829	6.36e-16	2.11e-15
ADGRF4	0.049173	1.5e-102	1.6e-101		KRT6C	-0.01821	1.01e-87	9.78e-87
S100A8	0.048629	0	0		ITGA3	-0.01814	1.19e-47	7.63e-47
PPARD	0.048617	9.5e-151	1.3e-149		ITGB1	-0.01778	5.36e-39	2.97e-38
IL20RA	0.045611	4.6e-148	6.4e-147		CCND1	-0.01771	4.44e-17	1.56e-16
RAMP3	0.045446	5.5e-254	1.4e-252		TOP2A	-0.0176	1.33e-07	2.36e-07
EPHA2	0.044838	7.9e-254	1.9e-252		KRT16	-0.01678	1.79e-96	1.84e-95
TACSTD2	0.04454	0	0		VIM	-0.01669	5.42e-23	2.28e-22
EPHB6	0.044227	0	0		MKI67	-0.01655	0.000146	0.000198
RGCC	0.04411	1.3e-116	1.5e-115		ANXA1	-0.01636	3.41e-48	2.2e-47
MAPK14	0.044059	1.2e-252	2.9e-251		PCNA	-0.01539	3.98e-10	9.24e-10
NOTCH2	0.043656	9.9e-181	1.6e-179		TNFRSF21	-0.01494	1.4e-11	3.64e-11
AZGP1	0.043589	5.9e-237	1.3e-235		S100A10	-0.01486	1.6e-24	6.9e-24
VWF	0.043382	8.26e-51	5.51e-50		NOTCH1	-0.01485	1.65e-17	5.9e-17
TNFRSF11A	0.043169	4.08e-75	3.32e-74		ITGA2	-0.01391	1.51e-09	3.36e-09
TPM1	0.042998	1.6e-181	2.6e-180		IFNG	-0.01334	0.000582	0.000747
XBP1	0.04295	1.6e-157	2.4e-156		NRG1	-0.01314	2.44e-07	4.22e-07
MAP1LC3B	0.042383	4.6e-107	5.1e-106		IGFBP5	-0.01314	0.000253	0.000334
GSN	0.042002	0	0		KRT6B	-0.01289	1.42e-54	9.76e-54
ADGRG1	0.041936	1.3e-212	2.7e-211		PTTG1	-0.01265	0.001549	0.001936
S100P	0.041103	7.04e-86	6.63e-85		DLL1	-0.01249	6.92e-10	1.58e-09
IL34	0.040792	2.1e-122	2.6e-121		IL11RA	-0.01244	2.17e-12	5.93e-12
FCGR3A	0.040221	9e-111	1e-109		MST1R	-0.01215	5.58e-08	1.04e-07
CSK	0.039865	1.6e-117	1.9e-116		IGFBP7	-0.0115	8.81e-18	3.19e-17
PRSS2	0.038814	2.8e-102	3e-101		TNFRSF17	-0.01135	2.81e-10	6.66e-10
ERBB2	0.038525	1.2e-240	2.8e-239		DDR1	-0.01129	4.67e-08	8.88e-08
SERPINB5	0.037831	7.2e-185	1.2e-183		TGFBR2	-0.01124	1.84e-05	2.72e-05
ZFP36	0.037139	7.3e-208	1.4e-206		COL4A5	-0.01088	4.86e-06	7.56e-06
NPR2	0.03626	4.47e-68	3.44e-67		AR	-0.01087	1.49e-05	2.23e-05
STAT3	0.036235	8.2e-187	1.4e-185		COL16A1	-0.01079	3.12e-11	7.94e-11
C9orf16	0.035146	5.2e-167	7.8e-166		FGFR2	-0.01	0.000293	0.000385
FLT1	0.035045	5.13e-65	3.81e-64		C1QC	-0.00996	0.002956	0.003601
EPHB3	0.034437	1.1e-181	1.8e-180		CALD1	-0.00978	0.225799	0.242198
IL1RN	0.034339	2.3e-156	3.3e-155		LGALS3BP	-0.00937	3.58e-11	9.09e-11
CDKN1A	0.034238	4.2e-193	7.7e-192		CELSR1	-0.00925	3.38e-08	6.51e-08
NFKBIA	0.03383	1.2e-171	1.9e-170		SERPINH1	-0.00903	3.19e-07	5.47e-07
NR1H4	0.033346	8.95e-47	5.61e-46		SAT1	-0.00898	2.02e-05	2.97e-05
FES	0.033043	1.73e-68	1.34e-67		COL21A1	-0.00896	0.221507	0.238393
CD55	0.032967	1.2e-99	1.3e-98		ATF3	-0.00893	0.015907	0.018487
RAC1	0.032881	3.4e-272	1e-270		PARP1	-0.00887	0.105213	0.116364
FOXP3	0.032038	9.54e-75	7.7e-74		DCN	-0.00846	0.016757	0.019452
ACVR1B	0.032005	1.36e-93	1.37e-92		PDGFA	-0.00804	0.001545	0.001934
HTT	0.031446	2.03e-83	1.8e-82		TUBB	-0.00785	6.46e-06	9.9e-06
KRT4	0.030954	2.6e-38	1.43e-37		IGFBP6	-0.0076	1.31e-09	2.92e-09
NLRP2	0.030929	2.66e-26	1.17e-25		HLA-C	-0.00757	0.301333	0.319647
FASN	0.030786	2.61e-83	2.3e-82		AKT1	-0.00755	0.163211	0.178454
NLRP1	0.030567	2.73e-95	2.78e-94		HLA-A	-0.00752	0.220266	0.237323
YBX3	0.030463	1.3e-269	3.9e-268		H2AZ1	-0.00745	0.631811	0.651492
WNT5A	0.030035	4.27e-66	3.2e-65		HLA-B	-0.00683	0.897432	0.903076
ADGRV1	0.029956	7.09e-23	2.95e-22		WNT3	-0.0067	5.8e-05	8.12e-05
AGR2	0.02993	1.11e-17	3.98e-17		GPX1	-0.00659	0.032551	0.036893
CSF2RB	0.029648	4.29e-31	2.05e-30		COL27A1	-0.0063	0.002565	0.003137
ICOSLG	0.029577	4.09e-70	3.22e-69		TIMP1	-0.00621	3.27e-06	5.21e-06
HCAR2	0.029459	3.09e-76	2.53e-75		COL6A1	-0.00613	0.008285	0.009855
MAPK13	0.029336	1.1e-121	1.4e-120		BGN	-0.00609	0.042764	0.048185
RARRES1	0.029192	1.03e-33	5.24e-33		WNT7A	-0.00607	0.137451	0.151149
JUNB	0.028693	2.4e-195	4.3e-194		B2M	-0.00558	0.000557	0.000718
CELSR2	0.028271	2.1e-113	2.4e-112		EGFR	-0.00557	0.688687	0.704089
BMX	0.028056	3.58e-42	2.12e-41		SNAI2	-0.00555	0.000888	0.001127
HCAR3	0.027835	7.71e-43	4.63e-42		CENPF	-0.00541	0.685206	0.701277
APOD	0.027794	4.52e-44	2.75e-43		BIRC5	-0.00515	0.060167	0.067398
ACTG2	0.027715	3.47e-16	1.16e-15		CD276	-0.00504	0.002401	0.002952
ADGRL2	0.027662	1.97e-26	8.7e-26		CD63	-0.00468	0.200639	0.217889
BCL2L1	0.027574	1.23e-87	1.18e-86		BMP2	-0.00466	0.134953	0.148742
HSD17B2	0.027556	8.76e-33	4.34e-32		CCL2	-0.00443	2.96e-06	4.73e-06
RARG	0.02747	3.2e-99	3.36e-98		COL12A1	-0.0043	0.743671	0.758687
CFLAR	0.0273	6.67e-67	5.08e-66		ROR1	-0.00414	4.11e-07	6.97e-07
STAT6	0.02721	4.07e-84	3.65e-83		TNFRSF10B	-0.00406	0.042916	0.048299
CD86	0.027197	4.61e-20	1.78e-19		RPS4Y1	-0.00401	0.434139	0.45549
HDAC3	0.027174	1.01e-92	1.01e-91		ANXA2	-0.00379	0.201452	0.218524
WNT11	0.027151	7.56e-20	2.91e-19		NLRC5	-0.00377	0.757049	0.771515
ADGRA2	0.02693	3.93e-47	2.48e-46		IL15RA	-0.00358	0.181397	0.197439
COL9A2	0.026759	1.7e-260	4.8e-259		EMP3	-0.00353	0.006638	0.007935
ARF1	0.026755	1.2e-121	1.6e-120		CD81	-0.00351	0.613973	0.633779
PPBP	0.026723	1.17e-19	4.48e-19		GLUD1	-0.00321	0.301196	0.319647
TXK	0.026675	5.21e-17	1.81e-16		BCL2	-0.00286	0.240123	0.256131
CEACAM6	0.026617	1.02e-14	3.19e-14		TYMS	-0.00282	0.512357	0.531744
FABP5	0.026262	0	0		DNMT1	-0.00275	0.269522	0.286852
ACKR3	0.026098	1.45e-76	1.21e-75		TNFRSF14	-0.00268	0.238287	0.255023
OASL	0.026007	4.79e-24	2.03e-23		LY6D	-0.00258	0.211368	0.228249
RSPO3	0.025973	1.81e-25	7.88e-25		KRT13	-0.00258	0.348103	0.367634
PLA2R1	0.025874	8.97e-53	6.11e-52		SOSTDC1	-0.00253	0.068741	0.076556
EFNA5	0.025803	1.43e-33	7.21e-33		OAS3	-0.00249	0.484292	0.503706
JAK2	0.025522	3.95e-50	2.62e-49		MRC2	-0.00244	0.324572	0.34316
NEAT1	0.025394	1.2e-250	2.9e-249		MET	-0.00244	0.105398	0.116435
OAS1	0.024931	1.01e-39	5.76e-39		MMP14	-0.00218	0.882361	0.889121
CCL3L3	0.024898	3.03e-32	1.48e-31		TM4SF1	-0.0021	0.011411	0.013408
FPR1	0.024825	1.54e-28	7.06e-28		SMAD3	-0.00192	0.224785	0.24138
TNFSF9	0.024517	2.34e-34	1.21e-33		BMP1	-0.0018	0.569434	0.589705
CSF2RA	0.024349	7.56e-27	3.36e-26		GAS6	-0.00156	2.23e-05	3.26e-05
TNFAIP6	0.024295	3.21e-20	1.25e-19		PTHLH	-0.00137	0.684772	0.701277
CRP	0.024258	1.3e-168	1.9e-167		FAS	-0.00135	0.674192	0.691479
IL1A	0.024071	2.25e-18	8.17e-18		LAMP3	-0.00118	0.970989	0.972001
OLFM4	0.024032	6.54e-14	1.94e-13		IL6R	-0.00115	0.010823	0.012764
TYK2	0.024002	1.5e-273	4.5e-272		SOD2	-0.00111	0.990186	0.990186
IDO1	0.023975	5.11e-17	1.78e-16		MX1	-0.001	0.381747	0.401839
IL13RA1	0.023924	1.34e-25	5.87e-25		ITGB8	-0.00098	0.085908	0.095233
G6PD	0.023909	3.76e-55	2.62e-54		THBS2	-0.00089	0.672188	0.690161
SEC61G	0.0239	9.91e-86	9.14e-85		ADGRG6	-0.00082	0.860062	0.868202
CDKN3	0.023681	1.18e-31	5.73e-31		TP53	-0.00075	0.000128	0.000174
MS4A4A	0.023513	2.93e-10	6.9e-10		CD47	-0.00073	0.028244	0.032202
NOSIP	0.023435	1.8e-48	1.17e-47		WNT2B	-0.00051	0.155262	0.17015
KRAS	0.023423	1.21e-54	8.37e-54		CHEK1	-0.00049	0.239308	0.25583
IL10	0.023351	3.82e-22	1.56e-21		HDAC11	-0.00046	0.022651	0.02598
IL1R1	0.023305	9.54e-31	4.51e-30		CCL8	-0.00043	0.457914	0.476787
ITGAX	0.023201	1.96e-22	8.09e-22		BATF3	-0.00031	0.80519	0.816244
HDAC1	0.023192	2.45e-89	2.4e-88		IGF1R	-0.00029	0.156135	0.170911
KRT10	0.023156	3.9e-298	1.4e-296		COL5A1	-0.00012	0.78799	0.799652
PTGES	0.023125	5.94e-31	2.82e-30		TAP1	-0.00011	0.375468	0.395664
ITGAV	0.023042	1e-114	1.2e-113
DNTT	0.022955	2.25e-09	4.87e-09
SPP1	0.022746	1.66e-34	8.65e-34
UPK3A	0.022617	9.59e-14	2.82e-13
GATA3	0.022581	2.6e-108	3e-107
QRFPR	0.022564	1.47e-13	4.28e-13
CD5L	0.022563	5.6e-15	1.78e-14
GADD45B	0.022508	2.73e-48	1.77e-47
KRT1	0.022426	0	0
CD3E	0.022411	2.8e-146	3.7e-145
CSF1	0.022348	3.21e-46	1.99e-45
MAML2	0.022258	5.11e-35	2.7e-34
TNFSF18	0.022252	1.05e-12	2.91e-12
CDH1	0.022244	2.2e-132	2.9e-131
SERPINA1	0.022218	1.27e-11	3.32e-11
LTBR	0.022159	1.75e-69	1.36e-68
DUSP1	0.022125	2.6e-190	4.6e-189
ADIRF	0.022122	8.18e-28	3.69e-27
CLEC4A	0.022101	1.16e-58	8.36e-58
RGS2	0.022091	4.63e-27	2.07e-26
CCL13	0.022045	1.1e-09	2.47e-09
CDH5	0.021999	4e-24	1.71e-23
G6PC2	0.021945	3.05e-22	1.25e-21
FYB1	0.021935	6.16e-14	1.84e-13
EZR	0.021929	3.6e-153	5.2e-152
ADGRE1	0.0218	6.04e-09	1.27e-08
NLRP3	0.021793	5.31e-12	1.41e-11
MYH11	0.021745	2.51e-10	6.01e-10
TNFSF4	0.021721	5.52e-14	1.66e-13
CCL26	0.021706	2.63e-17	9.34e-17
MMP10	0.021632	5.97e-13	1.68e-12
KLK3	0.021597	6.65e-23	2.77e-22
OLR1	0.021585	7.07e-09	1.48e-08
SELENOP	0.02154	3.7e-56	2.59e-55
RXRA	0.0215	1.6e-59	1.16e-58
IL2	0.021497	3.51e-07	5.99e-07
SERPINA3	0.021463	9.41e-18	3.4e-17
DHRS2	0.021451	6.61e-13	1.84e-12
CFD	0.021289	8.07e-58	5.74e-57
FGF9	0.021252	8.69e-17	2.98e-16
ADGRD1	0.02122	5.03e-10	1.16e-09
ACVR2A	0.021184	2.37e-41	1.38e-40
AZU1	0.021181	1.3e-121	1.7e-120
FGF12	0.021165	4.35e-10	1.01e-09
NOTCH3	0.021103	2e-107	2.2e-106
BECN1	0.021103	4.82e-39	2.72e-38
ITGA1	0.021083	1.35e-47	8.59e-47
HIF1A	0.021076	3.72e-37	2.01e-36
CSF2	0.021074	8.37e-17	2.88e-16
CCL3	0.020985	1.42e-17	5.09e-17
CXCR4	0.020953	1.77e-22	7.33e-22
BMP3	0.020896	3.14e-31	1.52e-30
SAA2	0.02067	1.05e-15	3.44e-15
CDH11	0.020623	8.7e-21	3.44e-20
CXCR2	0.020611	3.14e-24	1.35e-23
EIF5A	0.020603	3.1e-173	4.9e-172
NPPC	0.020436	2.37e-77	2.05e-76
PTGDR2	0.020411	2.49e-37	1.35e-36
CXCL17	0.020404	3.36e-13	9.62e-13
C5AR2	0.020397	6.38e-13	1.78e-12
DDIT3	0.020388	2.81e-14	8.54e-14
DUSP2	0.020309	4.14e-31	1.99e-30
FABP4	0.020224	5.61e-08	1.04e-07
ITGB5	0.020214	4.53e-90	4.49e-89
CCL4	0.0202	3.45e-09	7.32e-09
XCL2	0.020095	6.29e-10	1.44e-09
ADGRG2	0.020067	2.01e-06	3.25e-06
CD70	0.020056	8.18e-17	2.83e-16
TAGLN	0.02005	8.86e-22	3.59e-21
DUSP5	0.020006	1.88e-64	1.39e-63
CD80	0.019966	2.8e-11	7.17e-11
TLR4	0.019925	2.89e-10	6.82e-10
SPINK1	0.019922	5.99e-14	1.79e-13
VTN	0.019904	1.1e-30	5.13e-30
SYK	0.019871	3.53e-21	1.41e-20
TUBB4B	0.019798	6.1e-119	7.5e-118
NPR1	0.019738	5.38e-08	1e-07
NRXN1	0.019705	3.01e-10	7.06e-10
MEG3	0.019626	2.34e-11	6.02e-11
CPB1	0.019603	2.43e-10	5.85e-10
CST7	0.019568	1.37e-11	3.57e-11
HSP90B1	0.019561	9.01e-77	7.58e-76
ACVRL1	0.019532	1.99e-10	4.8e-10
DMBT1	0.019492	4.38e-08	8.37e-08
IL1RL1	0.019472	1.08e-09	2.44e-09
CXCL10	0.019457	3.05e-08	5.94e-08
MTOR	0.019454	5.19e-39	2.9e-38
PDCD1LG2	0.019439	6.93e-09	1.45e-08
SRC	0.019381	2.86e-39	1.62e-38
IFNB1	0.019249	8.76e-11	2.18e-10
NKG7	0.019208	4.12e-08	7.92e-08
PROKR1	0.019208	2.37e-08	4.66e-08
CXCL16	0.019201	4.82e-21	1.92e-20
GDF3	0.01918	1.03e-12	2.84e-12
HILPDA	0.019179	4.36e-22	1.78e-21
COL11A1	0.019179	3.01e-09	6.46e-09
CTSW	0.019061	9.08e-11	2.25e-10
TLR7	0.019056	4.39e-07	7.43e-07
ACVR1	0.019017	1.7e-18	6.22e-18
IL18	0.019014	2.33e-41	1.37e-40
RAMP2	0.01901	5.54e-15	1.77e-14
CD84	0.018974	1.23e-11	3.23e-11
SST	0.018903	6.31e-15	1.99e-14
C1QA	0.018791	1.17e-15	3.81e-15
MYL9	0.018783	1.09e-45	6.7e-45
DDX58	0.018729	9.04e-14	2.68e-13
NRIP3	0.018691	5.25e-08	9.8e-08
IL17RA	0.018657	5.67e-29	2.62e-28
LDLR	0.018624	2.48e-19	9.38e-19
HDAC4	0.018593	6.3e-36	3.34e-35
HCK	0.018561	2.57e-10	6.13e-10
SELL	0.01853	1.86e-07	3.24e-07
CD163	0.018488	5.31e-11	1.34e-10
TNFSF8	0.01848	6.09e-11	1.53e-10
FFAR3	0.018479	1.96e-13	5.67e-13
PGF	0.018447	1.34e-14	4.14e-14
CLEC12A	0.018447	1.62e-08	3.26e-08
CRYAB	0.018366	4.79e-38	2.61e-37
ACE2	0.018348	1.08e-10	2.67e-10
DDC	0.018347	4.09e-16	1.37e-15
HSPB1	0.018343	1.5e-152	2.2e-151
CD68	0.018326	8.74e-16	2.88e-15
IL17A	0.018322	1.72e-10	4.17e-10
PNOC	0.018238	1e-08	2.05e-08
IL4R	0.018233	6.23e-32	3.04e-31
GZMA	0.018218	4.97e-08	9.36e-08
FGG	0.018199	2.62e-09	5.66e-09
CLEC4E	0.018195	1.83e-07	3.19e-07
TIGIT	0.018191	8.25e-09	1.71e-08
MARCO	0.018175	4.1e-10	9.5e-10
MS4A1	0.01817	3.85e-07	6.54e-07
AREG	0.018124	2.24e-14	6.87e-14
BAG3	0.018076	1.95e-36	1.04e-35
ADGRF5	0.018054	7.72e-09	1.61e-08
CLEC2B	0.018019	1.82e-58	1.31e-57
TNFRSF11B	0.018	2.47e-10	5.92e-10
NPPB	0.017995	5.34e-08	9.95e-08
COL15A1	0.017973	1.34e-11	3.51e-11
ADGRL4	0.0179	2.9e-07	5e-07
CXCR6	0.017854	5.18e-07	8.73e-07
FASLG	0.017852	3.77e-10	8.77e-10
ITGAM	0.017758	1.61e-10	3.94e-10
CLEC5A	0.017744	3.47e-09	7.36e-09
CXCL6	0.017719	3.19e-08	6.17e-08
NCR1	0.017684	1.54e-06	2.52e-06
COL9A1	0.017654	4.16e-15	1.34e-14
TNFRSF13B	0.017628	9.81e-08	1.77e-07
IL12RB2	0.01758	5.37e-11	1.35e-10
TIE1	0.017579	6.68e-10	1.53e-09
ICOS	0.017578	1.14e-09	2.56e-09
GC	0.017572	1.89e-10	4.59e-10
LUM	0.017511	1.33e-07	2.36e-07
TLR5	0.01751	7.02e-11	1.76e-10
HLA-DRB5	0.017508	8.72e-35	4.57e-34
FZD3	0.017499	1.09e-10	2.68e-10
BST1	0.017484	1.6e-11	4.14e-11
PDGFD	0.017469	1.58e-06	2.57e-06
CD4	0.017463	4.1e-09	8.66e-09
DDR2	0.017431	3.21e-06	5.12e-06
EPHA3	0.017405	1.22e-12	3.35e-12
UCP1	0.017397	5.96e-07	1e-06
TSC22D1	0.017394	6.79e-12	1.81e-11
ATG12	0.017393	6.13e-37	3.29e-36
CD34	0.017392	2.43e-12	6.58e-12
MMP7	0.017283	3.91e-14	1.18e-13
CLEC10A	0.017261	4.39e-08	8.38e-08
LTB	0.017231	4.42e-27	1.98e-26
MPO	0.017221	7.21e-08	1.32e-07
FCGBP	0.017216	2.31e-14	7.06e-14
RELT	0.017189	1.34e-15	4.35e-15
IL1B	0.017155	3.84e-11	9.72e-11
IL6	0.017141	6.26e-15	1.98e-14
SLC2A4	0.017105	1.96e-05	2.9e-05
RAMP1	0.017096	4.7e-28	2.15e-27
PECAM1	0.017084	1.63e-11	4.18e-11
TSHZ2	0.017068	8.65e-30	4.01e-29
IAPP	0.017029	3.2e-09	6.85e-09
CCL7	0.01701	1.02e-07	1.84e-07
ANGPTL1	0.016996	9.97e-09	2.04e-08
BTK	0.016974	2.55e-10	6.08e-10
IL7	0.016968	4.61e-13	1.31e-12
TYROBP	0.016883	1.21e-11	3.19e-11
ITGB2	0.016824	5.43e-13	1.54e-12
CXCL8	0.016763	7e-06	1.07e-05
RELA	0.016742	4.86e-39	2.73e-38
IL15	0.016696	3.31e-10	7.73e-10
OSMR	0.016658	6.84e-19	2.55e-18
CEACAM1	0.016638	2.03e-09	4.4e-09
IL16	0.016635	2.11e-12	5.78e-12
EOMES	0.016607	7.91e-06	1.2e-05
TCL1A	0.016606	2.95e-06	4.72e-06
NLRC4	0.016575	1.71e-07	3e-07
ACKR4	0.016574	2.72e-08	5.32e-08
CCL4L2	0.016541	6.46e-08	1.19e-07
GCG	0.016539	4.61e-09	9.72e-09
GDF15	0.016528	5.75e-08	1.06e-07
FGF13	0.01651	1.58e-07	2.77e-07
TNFSF10	0.01647	6.29e-28	2.85e-27
CXCL5	0.016454	1.45e-11	3.74e-11
CMKLR1	0.016426	7.6e-11	1.9e-10
ICAM3	0.016401	9.64e-09	1.98e-08
CUZD1	0.01638	7.25e-08	1.32e-07
STAT4	0.016362	4.73e-08	8.97e-08
CXCR5	0.016339	8.28e-09	1.71e-08
CCL20	0.016295	1.58e-09	3.5e-09
STAT5B	0.016248	7.21e-17	2.5e-16
IL2RG	0.016247	1.17e-09	2.62e-09
MALAT1	0.016245	7.58e-98	7.91e-97
CASR	0.016218	1.02e-08	2.08e-08
PIGR	0.016214	8.16e-09	1.7e-08
GNLY	0.016206	1.15e-20	4.48e-20
ESAM	0.016195	1.22e-09	2.72e-09
SPOCK2	0.016175	2.88e-11	7.35e-11
P2RY12	0.016168	5.97e-06	9.2e-06
SLC40A1	0.016153	8.76e-13	2.43e-12
KLRB1	0.016124	7.87e-08	1.43e-07
CAMP	0.016097	2.44e-08	4.81e-08
CALB1	0.016051	3.43e-09	7.31e-09
CCR7	0.016049	2.37e-21	9.5e-21
GPR183	0.016013	8.02e-08	1.46e-07
GDF10	0.016003	9.55e-10	2.17e-09
SREBF1	0.015993	1.45e-41	8.52e-41
VCAM1	0.015964	1.68e-08	3.35e-08
JAK1	0.015952	1.24e-46	7.74e-46
ANGPT2	0.015945	1.19e-05	1.79e-05
CLEC14A	0.015922	1.24e-10	3.04e-10
MMP12	0.015828	5.22e-08	9.78e-08
KRT24	0.015822	1.59e-08	3.21e-08
VCAN	0.015811	2.85e-16	9.61e-16
EGF	0.0158	3.17e-08	6.15e-08
PHLDA2	0.015785	9.33e-07	1.54e-06
NRXN3	0.015717	5.14e-06	7.97e-06
PDCD1	0.015698	3.24e-05	4.64e-05
IL12B	0.015691	4.43e-08	8.44e-08
BMP6	0.015649	1.95e-07	3.39e-07
TLR3	0.015641	1.69e-09	3.73e-09
GZMK	0.015626	2.98e-07	5.12e-07
VEGFD	0.015625	1.39e-09	3.1e-09
MMP8	0.01562	2.6e-05	3.78e-05
ITGAL	0.015578	1.64e-08	3.28e-08
CCL23	0.015542	2.21e-07	3.82e-07
BMP5	0.015537	0.000191	0.000256
TNFSF13B	0.015535	3.44e-07	5.88e-07
PSAP	0.015531	8.03e-72	6.37e-71
CD28	0.015503	2.26e-08	4.47e-08
TEK	0.015372	3.44e-05	4.9e-05
CSF3R	0.015356	3.66e-05	5.2e-05
CXCL1	0.015355	4.26e-13	1.22e-12
CLEC7A	0.015347	7.7e-15	2.42e-14
CPA3	0.015325	0.000129	0.000176
RARRES2	0.015316	1.08e-16	3.68e-16
MIF	0.015261	3.6e-77	3.09e-76
CD209	0.015252	1.69e-09	3.72e-09
WNT10B	0.015242	4.58e-12	1.22e-11
FGF2	0.015225	1.25e-07	2.24e-07
MGP	0.015204	9.62e-10	2.18e-09
FOXF1	0.015125	1.74e-09	3.82e-09
LEFTY2	0.015111	4.7e-06	7.34e-06
TTR	0.015103	2.3e-08	4.55e-08
CLU	0.015091	1.96e-13	5.67e-13
CD38	0.015076	3.18e-08	6.17e-08
COL4A1	0.015049	3.85e-06	6.09e-06
CTSG	0.015032	4.47e-33	2.22e-32
LIFR	0.015031	0.000568	0.000731
CD58	0.015017	3.24e-17	1.14e-16
HGF	0.014994	8.37e-08	1.52e-07
GZMH	0.014988	2.02e-09	4.39e-09
TLR8	0.014984	5.83e-08	1.08e-07
IFNA1	0.014981	0.000154	0.000207
IL12A	0.014978	8.11e-06	1.23e-05
CLEC4D	0.014967	4.78e-08	9.05e-08
ADGRL1	0.014967	1.02e-18	3.78e-18
TNFRSF9	0.014926	7.22e-06	1.1e-05
EPHA7	0.014918	1.65e-05	2.45e-05
FZD4	0.01489	1.32e-07	2.34e-07
COL9A3	0.014877	6.41e-06	9.85e-06
REG1A	0.014874	2.85e-10	6.74e-10
FCRLA	0.014868	5.57e-05	7.84e-05
CSF1R	0.014851	1.47e-10	3.6e-10
RSPO1	0.014777	3.19e-08	6.17e-08
MRC1	0.014765	0.000139	0.000189
EPCAM	0.014746	1.02e-08	2.08e-08
APOB	0.014745	1.66e-10	4.04e-10
CCR1	0.014732	1.88e-09	4.12e-09
CCRL2	0.0147	8.84e-06	1.34e-05
ATG5	0.014641	7.66e-07	1.27e-06
ANGPT1	0.014632	3.06e-05	4.4e-05
ANGPT4	0.014607	2.93e-05	4.22e-05
PLAC8	0.01459	3.01e-05	4.33e-05
TNF	0.014542	9.51e-09	1.96e-08
FFAR2	0.014517	2.3e-07	3.98e-07
FGR	0.01446	9.61e-08	1.74e-07
NDRG1	0.014438	1.29e-43	7.77e-43
INHBB	0.014429	6.2e-08	1.14e-07
TLR2	0.014386	7.61e-12	2.02e-11
RGS5	0.014315	1.61e-05	2.39e-05
ENG	0.014307	2.7e-10	6.43e-10
LAG3	0.014301	2.06e-07	3.58e-07
ATG10	0.014292	8.27e-12	2.19e-11
VEGFC	0.014284	5.83e-06	9e-06
VPREB3	0.014235	2.58e-08	5.05e-08
CCL19	0.014232	3.28e-09	7.02e-09
RARB	0.014228	6.95e-07	1.16e-06
IL23A	0.014161	6.31e-07	1.05e-06
PF4	0.014131	0.0002	0.000267
IGF2	0.014123	0.00015	0.000203
CD48	0.01412	1.61e-08	3.24e-08
P2RX5	0.014117	2.13e-05	3.13e-05
IFNAR1	0.014072	1.2e-07	2.14e-07
TPSAB1	0.014036	6.52e-06	9.98e-06
IL11	0.013932	3.47e-14	1.05e-13
XCL1	0.013887	0.001298	0.00163
CD69	0.013858	4.06e-06	6.39e-06
COL8A1	0.013852	2.75e-05	3.98e-05
GDF6	0.013823	3.09e-10	7.24e-10
SCG5	0.0138	1.44e-07	2.54e-07
DUSP4	0.013798	2.82e-09	6.06e-09
AATK	0.01378	0.00041	0.000534
MMP1	0.013778	3.09e-05	4.43e-05
SMAD2	0.013769	3.86e-33	1.93e-32
RBPJ	0.01376	1.14e-18	4.2e-18
FGF7	0.013751	1.29e-06	2.12e-06
PRF1	0.013735	6.1e-06	9.39e-06
IL10RB	0.013613	1.3e-16	4.42e-16
CXCL3	0.013499	1.85e-06	3e-06
IGHG1	0.013494	1.78e-05	2.63e-05
CCL11	0.013474	6.22e-13	1.74e-12
TLR1	0.013466	1.24e-07	2.21e-07
ADGRG3	0.013449	2.66e-06	4.26e-06
ITK	0.013439	4.44e-05	6.28e-05
IGHA1	0.013426	2.1e-06	3.39e-06
PTGS2	0.013424	1.35e-14	4.16e-14
TBX21	0.013418	8.52e-05	0.000118
HBB	0.013362	5.21e-05	7.33e-05
VHL	0.013347	4.98e-21	1.98e-20
GDF9	0.013326	3.38e-05	4.83e-05
KLRK1	0.013292	7.03e-07	1.17e-06
IFIT1	0.013217	3.89e-05	5.52e-05
CD83	0.013203	3.12e-07	5.37e-07
CHGA	0.013174	0.000215	0.000285
TWIST2	0.013156	5.59e-05	7.85e-05
HPGDS	0.013147	2.38e-12	6.46e-12
CLEC1A	0.013139	9.82e-05	0.000135
LIF	0.013125	6.08e-07	1.02e-06
MZB1	0.013093	0.000105	0.000144
CCL15	0.013074	3.24e-07	5.55e-07
LAMP2	0.013061	2e-40	1.15e-39
KRT20	0.013053	6.75e-05	9.42e-05
SOX2	0.013041	2.81e-15	9.1e-15
NR1H2	0.012996	1.28e-19	4.89e-19
CD300A	0.012925	0.000209	0.000279
RAC2	0.012923	1.24e-06	2.04e-06
HSD3B2	0.012918	1.56e-05	2.32e-05
GZMB	0.012903	2.74e-05	3.97e-05
WNT2	0.012887	0.000686	0.000875
JCHAIN	0.01288	4.03e-05	5.71e-05
LGALS3	0.012858	1.67e-76	1.38e-75
IFNL2	0.012839	0.000973	0.00123
OXGR1	0.012821	4.45e-06	6.96e-06
KLF2	0.012728	5.89e-09	1.24e-08
PDGFRB	0.012708	1.45e-05	2.18e-05
HLA-DQA1	0.012652	6.76e-11	1.69e-10
C11orf96	0.012612	1.33e-08	2.7e-08
CD274	0.012603	2.79e-05	4.04e-05
NRG4	0.012599	1.07e-06	1.77e-06
EZH2	0.01255	1e-20	3.93e-20
TNFRSF10D	0.01253	4.99e-08	9.38e-08
IL18R1	0.01252	5.44e-07	9.15e-07
TSLP	0.012512	0.000198	0.000264
IL2RA	0.012504	0.000282	0.000371
MMP16	0.01247	0.000359	0.000469
PGR	0.012399	3.57e-06	5.66e-06
IGHD	0.012399	3.88e-06	6.11e-06
KDR	0.012398	0.000168	0.000225
WIF1	0.012365	2.44e-15	7.91e-15
ACKR1	0.012334	0.00034	0.000446
EFNA4	0.01233	2.72e-14	8.27e-14
MXRA8	0.012316	4.59e-10	1.06e-09
LINC02446	0.012281	7.25e-05	0.000101
ADM2	0.012244	1.65e-07	2.89e-07
CD8B	0.012227	6.7e-07	1.12e-06
CXCR3	0.012177	1.02e-05	1.54e-05
ACE	0.012176	4.88e-08	9.23e-08
INHA	0.012117	1.75e-07	3.06e-07
CYTOR	0.012093	6.72e-08	1.23e-07
SRGN	0.012082	0.001843	0.002286
ACTA2	0.012069	0.012788	0.01499
KRT7	0.012043	2.24e-05	3.28e-05
MMP9	0.012021	0.000208	0.000277
ST6GALNAC3	0.012013	0.000169	0.000226
LTF	0.01201	9.32e-05	0.000128
PROK2	0.011989	0.008491	0.010088
CLOCK	0.011982	3.77e-12	1.02e-11
IL27RA	0.01197	1.41e-07	2.49e-07
IL2RB	0.011967	0.002384	0.002934
CD3D	0.011948	1.29e-05	1.94e-05
SNAI1	0.011906	3.77e-07	6.42e-07
ADGRB2	0.011903	0.000662	0.000847
UBE2C	0.011892	5.93e-25	2.56e-24
DUSP6	0.011881	8.19e-08	1.49e-07
HLA-DQB1	0.011878	2.22e-16	7.51e-16
RNF43	0.011844	3.43e-09	7.31e-09
CLEC2D	0.011832	7.14e-05	9.94e-05
IL24	0.011811	7.73e-05	0.000107
FFAR4	0.011804	2.1e-06	3.39e-06
SOX4	0.011804	5.77e-13	1.63e-12
PTGIS	0.011785	1.78e-09	3.89e-09
INHBA	0.011775	5.75e-05	8.05e-05
PTGDS	0.011733	4.22e-06	6.63e-06
SOX9	0.011662	1.42e-10	3.48e-10
IL17RB	0.011656	1.54e-06	2.52e-06
COL6A2	0.011632	2.11e-10	5.08e-10
CX3CR1	0.011584	0.003002	0.003653
PPARG	0.011557	0.000432	0.000561
FCER1G	0.011527	9.5e-06	1.44e-05
NPR3	0.011453	3.78e-34	1.95e-33
IFITM1	0.011368	1.3e-72	1.04e-71
NANOG	0.011345	0.000162	0.000218
BMP4	0.011343	1.93e-05	2.84e-05
TWIST1	0.01134	2.67e-05	3.88e-05
ITGAE	0.011339	4.78e-05	6.75e-05
TOX	0.011328	1.28e-07	2.27e-07
ADGRG5	0.011325	0.001076	0.001357
ADIPOQ	0.011323	0.000394	0.000513
CD53	0.011311	8.28e-05	0.000115
CSHL1	0.011239	0.002441	0.002996
ARHGDIB	0.011237	8.72e-05	0.00012
FZD8	0.011222	5.26e-07	8.87e-07
CALM1	0.011168	2.55e-42	1.52e-41
CD8A	0.011115	1.28e-05	1.93e-05
IGKC	0.011052	0.000454	0.000589
TPSB2	0.011038	0.005909	0.007091
CD40LG	0.011033	0.000154	0.000207
EPOR	0.011029	2.53e-08	4.96e-08
CD164	0.011014	5.37e-14	1.62e-13
ADORA2A	0.010973	7.32e-06	1.12e-05
TNFSF14	0.010938	1.02e-09	2.31e-09
PDGFB	0.010897	0.012828	0.015018
IL7R	0.010891	7.17e-08	1.31e-07
ADGRF1	0.01088	0.000926	0.001173
C1QB	0.010877	6.39e-05	8.93e-05
RGS1	0.010859	0.000135	0.000183
HLA-DPB1	0.010846	1e-07	1.81e-07
TNFRSF12A	0.010833	5.35e-15	1.71e-14
HMGN2	0.010832	2.11e-08	4.19e-08
FYN	0.010797	1.16e-08	2.37e-08
ITGA5	0.01078	4.36e-06	6.82e-06
CCL21	0.010771	3.24e-06	5.16e-06
YES1	0.010763	3e-17	1.06e-16
WNT5B	0.010752	4.34e-06	6.8e-06
IGHG2	0.010739	0.000634	0.000813
CCL28	0.010723	3.85e-05	5.47e-05
PTPRC	0.010697	0.000152	0.000205
IFI27	0.010597	3.17e-23	1.34e-22
PSCA	0.010593	0.018718	0.021597
APP	0.010576	9.58e-22	3.86e-21
SQSTM1	0.010507	6.92e-34	3.55e-33
HLA-DRA	0.010479	1.24e-08	2.52e-08
CD14	0.010392	4.92e-08	9.29e-08
TFEB	0.010385	6.31e-07	1.05e-06
CASP8	0.010355	1.6e-06	2.6e-06
TGFB3	0.010355	5.23e-06	8.1e-06
APOA1	0.010349	0.002107	0.002604
TGFB2	0.010348	0.000345	0.000451
KRT19	0.010262	0.000368	0.000481
CXCL9	0.010261	2.03e-05	2.99e-05
CXCL2	0.010259	0.002543	0.003113
HSPA1B	0.010196	8.65e-52	5.85e-51
AXL	0.010194	0.000813	0.001036
BMPR2	0.010172	9.88e-16	3.25e-15
MMP19	0.010167	4.23e-08	8.1e-08
LEFTY1	0.009992	0.014257	0.01667
IL1RAP	0.009919	2e-09	4.37e-09
PDGFC	0.009871	4.73e-06	7.37e-06
ALCAM	0.009857	1.01e-09	2.28e-09
TNFRSF1B	0.00985	0.002094	0.002591
PTPRCAP	0.009848	0.000258	0.000339
CCL18	0.009779	0.002641	0.003225
HCST	0.009753	0.000252	0.000333
ST6GAL1	0.009738	0.000531	0.000687
GDNF	0.009722	0.000132	0.00018
CD27	0.009684	0.00332	0.004029
INSR	0.009665	1.31e-14	4.05e-14
PPARA	0.009657	5.02e-09	1.06e-08
SAA1	0.009643	3.55e-08	6.82e-08
HBA1	0.009639	0.830009	0.839629
GPER1	0.009606	3.41e-05	4.86e-05
IFNL3	0.009587	0.000213	0.000283
RUNX3	0.009554	0.000493	0.000638
OXER1	0.009441	0.010916	0.012859
TNFSF12	0.009405	0.001279	0.001609
FZD7	0.0094	0.000253	0.000334
CCR5	0.009373	0.00855	0.010146
MMP3	0.009333	0.007796	0.009308
CYP19A1	0.009304	0.015835	0.018426
RSPO2	0.0093	0.223973	0.240777
CD52	0.009293	0.003962	0.00479
CCL5	0.009286	2.35e-06	3.78e-06
SUCNR1	0.009266	2.92e-05	4.21e-05
HSP90AA1	0.009202	1.16e-56	8.18e-56
RXRB	0.00918	1.25e-14	3.89e-14
CNTFR	0.009171	0.003901	0.004723
LYZ	0.009091	0.002061	0.002553
DNMT3A	0.009088	1.98e-19	7.54e-19
SELPLG	0.009064	0.019493	0.022411
IFIH1	0.009059	4.46e-07	7.54e-07
CLCF1	0.009	0.000962	0.001217
CSF3	0.008911	5.28e-06	8.16e-06
BST2	0.008852	0.001343	0.001685
STAT5A	0.00881	0.00058	0.000745
COL1A2	0.008809	0.000912	0.001156
LPAR5	0.008798	1.42e-08	2.87e-08
IL12RB1	0.008788	5.16e-05	7.28e-05
CXCL12	0.008672	0.005396	0.006483
IFNAR2	0.008671	0.000114	0.000157
CYSTM1	0.008645	0.167541	0.182772
CD2	0.008615	3.59e-06	5.68e-06
PTGES2	0.008563	6.15e-13	1.73e-12
INS	0.008539	0.000466	0.000604
KRT86	0.00845	0.004358	0.005243
FZD5	0.008432	0.01825	0.021083
COL4A2	0.008431	0.000872	0.001109
CD3G	0.008378	0.000551	0.00071
BAX	0.008355	9.56e-14	2.82e-13
CYP1B1	0.008353	0.008276	0.009855
COTL1	0.008319	2.27e-06	3.66e-06
CCR2	0.008313	0.062343	0.069674
TNFRSF4	0.008236	0.006408	0.007681
NR3C1	0.008094	9.95e-12	2.63e-11
ICAM1	0.008042	0.019017	0.02189
CXCR1	0.008039	0.003866	0.004686
CD37	0.008002	0.008782	0.010402
CALM2	0.00798	2.53e-32	1.25e-31
NFKB1	0.007937	8.21e-09	1.7e-08
BEST1	0.007921	0.008788	0.010402
COL5A3	0.007897	5.01e-06	7.79e-06
MECOM	0.007895	0.002356	0.002903
LEP	0.007791	0.052922	0.059352
GPBAR1	0.007733	0.002165	0.002671
ENTPD1	0.00768	0.001777	0.002206
ITM2A	0.007679	1.38e-06	2.26e-06
BMP7	0.007526	1.18e-12	3.26e-12
S100B	0.007523	2.56e-05	3.74e-05
IL10RA	0.007513	0.001399	0.001753
EFNA1	0.007494	1.13e-14	3.53e-14
IER3	0.007452	5.09e-16	1.7e-15
HLA-DPA1	0.007399	1.74e-06	2.82e-06
SPARCL1	0.007334	0.002926	0.003569
LY75	0.007329	0.008203	0.009782
AHR	0.007328	3.37e-06	5.35e-06
RARA	0.007256	1.14e-06	1.88e-06
HLA-DRB1	0.007229	2.27e-05	3.32e-05
IL32	0.00722	0.000127	0.000174
IL17D	0.007169	0.001723	0.002146
EPHB2	0.007149	0.018782	0.021646
FN1	0.007117	0.000672	0.000859
B3GNT7	0.007046	0.044587	0.050121
SFN	0.006976	1.32e-18	4.83e-18
HSPA1A	0.006908	6.54e-23	2.74e-22
IRF3	0.006881	1.57e-13	4.57e-13
ADGRB3	0.006773	0.204929	0.221888
CTNNB1	0.006719	9.22e-19	3.42e-18
MERTK	0.006717	0.018244	0.021083
COL3A1	0.006681	0.000234	0.00031
CD19	0.006678	0.000149	0.000202
HSP90AB1	0.006653	6.08e-39	3.35e-38
GLUL	0.006637	9.58e-07	1.58e-06
COL6A3	0.006592	0.017262	0.01999
MAF	0.006522	4.86e-19	1.83e-18
KRT17	0.006508	4.5e-30	2.1e-29
SLC2A1	0.006466	3.83e-12	1.03e-11
IGF1	0.006459	0.016829	0.019512
ITGA9	0.006439	0.026448	0.030226
ATM	0.006396	0.029107	0.033107
PDGFRA	0.006393	0.040881	0.046225
EFNB2	0.006368	6.12e-10	1.41e-09
PTK2	0.006338	0.031704	0.035976
ADGRE2	0.006303	0.081569	0.090633
TNFRSF18	0.006196	2.51e-05	3.66e-05
ICAM2	0.006103	0.373585	0.394111
SMARCB1	0.006076	2.95e-08	5.76e-08
OSM	0.006076	0.02786	0.031802
VEGFB	0.006071	3.07e-13	8.83e-13
IL20	0.00605	5.14e-28	2.34e-27
CD74	0.00604	1.09e-05	1.65e-05
FZD1	0.006003	7.03e-05	9.8e-05
MMP2	0.006	0.010774	0.012722
CCR10	0.005959	0.041131	0.046399
SMO	0.005958	5.05e-08	9.47e-08
IGF2R	0.005871	2.4e-09	5.18e-09
SIGIRR	0.005866	0.067904	0.075712
RAD51	0.005793	0.049024	0.055045
POU5F1	0.00579	0.066798	0.074565
EPHB4	0.00575	3.06e-17	1.08e-16
LAIR1	0.005656	0.234971	0.251754
TNFRSF19	0.005632	1.21e-13	3.53e-13
ETV4	0.005621	0.004147	0.005002
RB1	0.005617	8e-05	0.000111
ABL1	0.005585	0.000226	0.0003
KRT18	0.005552	0.442066	0.463167
CHEK2	0.005543	0.001726	0.002147
BID	0.005519	0.003067	0.003727
FKBP11	0.005504	0.000112	0.000153
RPL37	0.005502	6.89e-45	4.21e-44
CTLA4	0.005474	0.419432	0.440541
CALM3	0.005377	1.95e-08	3.88e-08
TNFRSF1A	0.005247	2.21e-16	7.51e-16
FGF1	0.005224	0.001633	0.002036
AQP3	0.005211	1.37e-07	2.42e-07
TNFRSF10A	0.005196	0.136387	0.150151
LMNA	0.005179	8.74e-16	2.88e-15
RPL21	0.005178	9.91e-41	5.73e-40
IL17RE	0.005052	1.46e-05	2.18e-05
NTRK2	0.005	0.015623	0.018224
ADGRF3	0.004936	0.028383	0.032322
IL6ST	0.004899	0.000334	0.000438
BRCA1	0.004896	0.011072	0.013026
TAP2	0.004826	2.89e-05	4.17e-05
WNT7B	0.004808	1.39e-05	2.09e-05
GSTP1	0.004774	8.83e-52	5.93e-51
KRT8	0.004726	0.648049	0.667518
TGFBR1	0.004481	0.003987	0.004814
MTRNR2L1	0.004303	4.43e-15	1.42e-14
FGF18	0.00423	0.154165	0.169141
ELANE	0.0042	0.442421	0.463167
OAS2	0.004151	0.084995	0.09433
NR1H3	0.004118	0.165127	0.180343
HAVCR2	0.004077	0.098218	0.108754
PTGES3	0.003982	5.69e-13	1.61e-12
BTG1	0.003893	2.28e-12	6.2e-12
JUN	0.003825	0.452295	0.471447
TNFSF15	0.003823	2.58e-06	4.15e-06
COL5A2	0.003801	0.206099	0.22281
ADGRA3	0.003731	0.265202	0.282568
SEC23A	0.003522	0.000871	0.001109
FOS	0.003494	1.68e-33	8.44e-33
DPP4	0.003466	0.03269	0.037008
ARTN	0.003405	0.137619	0.15116
ABL2	0.003394	0.004175	0.005028
EFNB3	0.003296	0.446125	0.466028
CASP3	0.003276	0.04107	0.046385
NGFR	0.003263	0.507821	0.527607
RYK	0.003246	0.002453	0.003008
EFNB1	0.003188	0.001188	0.001496
ESR1	0.003172	0.529976	0.549435
ETV5	0.003017	0.171599	0.186987
JAG1	0.002839	7.36e-15	2.32e-14
LYN	0.002822	0.447968	0.467444
ATR	0.002737	0.311874	0.330462
IFNGR1	0.002673	1.14e-07	2.05e-07
RPL22	0.002666	1.29e-33	6.53e-33
CD33	0.002647	0.015763	0.018365
SPRY2	0.002646	0.78422	0.796668
VSIR	0.002604	0.061564	0.068883
STAT1	0.002584	0.001561	0.001948
LGALS1	0.002512	0.024682	0.028276
IL1R2	0.002428	0.592304	0.612728
AHI1	0.002403	0.663588	0.68206
COL14A1	0.002367	0.928848	0.93221
THBS1	0.002338	0.819045	0.829413
ANXA4	0.002266	1.83e-08	3.66e-08
CD79A	0.002242	0.23964	0.255901
MZT2A	0.002238	4.26e-12	1.14e-11
WNT9A	0.002208	0.882637	0.889121
ADGRE5	0.002082	0.414756	0.436107
IL33	0.002026	0.317746	0.336313
IRF4	0.001966	0.650328	0.669148
FGFR3	0.001907	8.85e-19	3.29e-18
S100A4	0.001788	0.02533	0.028983
CD40	0.001777	0.069002	0.076758
BMPR1A	0.001769	0.006465	0.007739
RPL32	0.001729	1.15e-13	3.37e-13
ITGB6	0.001551	0.715003	0.730216
TGFB1	0.001403	0.929412	0.93221
MYC	0.001387	0.200455	0.217889
RPL34	0.001382	6.21e-26	2.72e-25
LGALS9	0.001366	0.443255	0.463535
CX3CL1	0.001343	0.76149	0.775218
CD59	0.0013	0.291221	0.309604
ETS1	0.001149	0.902663	0.907389
IL3RA	0.001143	0.014476	0.016907
IFNGR2	0.001142	0.022463	0.025794
FZD6	0.000986	1.99e-08	3.96e-08
COL1A1	0.000943	0.217605	0.23472
CD44	0.000869	0.030773	0.034961
KIT	0.000708	0.836356	0.84516
SMAD4	0.000656	0.010035	0.011864
CD9	0.000537	0.011978	0.014057
FLT3LG	0.00053	0.930268	0.93221
TPM2	0.000211	0.608342	0.628642
FGFR1	0.000179	0.774178	0.787299
CIITA	0.00017	0.125722	0.138728
HLA-E	8.62e-05	1.58e-05	2.35e-05
KITLG	3.26e-05	0.205015	0.221888

## Sheet: Table S4
Table S4. DEGs in healthy vulva vs HPV16+ vHSIL epithelium
Gene	avg_log2FC	pct.1	pct.2	p_val	p_val_adj		Gene	avg_log2FC	pct.1	pct.2	p_val	p_val_adj
S100A8	2.3426	0.889	0.438	0	0		DUSP5	-2.64416	0.216	0.42	0	0
STMN1	2.11583	0.489	0.114	0	0		CCND1	-1.72028	0.131	0.257	0	0
MKI67	1.99653	0.277	0.056	0	0		COL17A1	-1.65058	0.193	0.297	0	0
PCNA	1.95026	0.462	0.117	0	0		MZT2A	-1.48302	0.911	0.911	0	0
FABP5	1.77637	0.906	0.621	0	0		CD3E	-1.29502	0.215	0.26	3.2e-146	3e-143
EZH2	1.7609	0.443	0.115	0	0		PSAP	-1.26015	0.327	0.381	4.3e-236	4.1e-233
JUNB	1.67583	0.72	0.334	0	0		FASN	-1.25848	0.262	0.191	1.3e-115	1.2e-112
H4C3	1.64416	0.544	0.22	0	0		KRT15	-1.17875	0.4	0.433	7.6e-202	7.3e-199
HMGB2	1.63228	0.506	0.161	0	0		COL9A2	-1.17492	0.447	0.467	1.9e-236	1.9e-233
S100A9	1.45271	0.861	0.512	0	0		GPNMB	-1.11173	0.378	0.41	2.3e-157	2.2e-154
TUBB	1.44892	0.642	0.282	0	0		CRP	-1.08545	0.262	0.321	1.2e-203	1.2e-200
VEGFA	1.39834	0.341	0.134	0	0		KRT6C	-1.00945	0.761	0.586	1.89e-18	1.82e-15
TNFSF10	1.3313	0.36	0.109	0	0		S100A2	-0.98048	0.434	0.436	3.3e-127	3.1e-124
STAT3	1.19465	0.485	0.201	0	0		KRT14	-0.87546	0.821	0.762	0	0
CD24	1.16063	0.361	0.157	0	0		KRT5	-0.77643	0.707	0.688	0	0
GLUL	1.13891	0.387	0.193	0	0		HSPA1A	-0.76867	0.578	0.521	3.64e-24	3.49e-21
IFNGR1	1.12165	0.391	0.15	0	0		CRIP1	-0.65654	0.259	0.264	1.6e-14	1.53e-11
TOP2A	1.10272	0.263	0.086	0	0		FGFR3	-0.60263	0.448	0.385	4.59e-05	0.044104
YBX3	1.10176	0.728	0.381	0	0		ERBB2	-0.51704	0.271	0.226	1.5e-31	1.44e-28
DNMT1	1.09424	0.388	0.136	0	0		ITGB4	-0.49608	0.252	0.201	8.08e-43	7.75e-40
H2AZ1	1.07882	0.465	0.193	0	0		AQP3	-0.47441	0.718	0.642	3.15e-41	3.02e-38
RAC1	1.05799	0.649	0.319	0	0		TNFRSF12A	-0.44308	0.454	0.361	5.09e-72	4.89e-69
NR1H2	1.05694	0.368	0.118	0	0		RPL34	-0.39811	0.603	0.481	1.65e-41	1.58e-38
MAF	1.01644	0.471	0.24	0	0		IER3	-0.39328	0.287	0.209	2.6e-124	2.5e-121
CALM2	1.00514	0.478	0.214	0	0		HSPA1B	-0.38533	0.576	0.45	1.1e-132	1e-129
CD74	0.994447	0.279	0.114	0	0		HSP90B1	-0.37994	0.357	0.284	6.73e-78	6.46e-75
PTGES3	0.971873	0.438	0.178	0	0		LMNA	-0.3614	0.514	0.43	5.15e-25	4.94e-22
BAX	0.945398	0.309	0.112	0	0		KRT17	-0.35086	0.972	0.89	0	0
SOSTDC1	0.916579	0.263	0.099	0	0		KRT6A	-0.34547	0.906	0.754	7.3e-10	7.01e-07
IFI27	0.867251	0.533	0.262	0	0		CDH1	-0.33069	0.474	0.374	2.6e-100	2.49e-97
EPHA2	0.84401	0.452	0.217	0	0		KRT6B	-0.32144	0.729	0.551	5.3e-129	5.1e-126
ZFP36	0.832928	0.432	0.216	0	0		NEAT1	-0.31356	0.791	0.641	4.08e-83	3.92e-80
BMP7	0.814048	0.33	0.133	0	0		CXCL14	-0.30529	0.307	0.274	8.46e-07	0.000812
SFN	0.777189	0.912	0.686	0	0		ANXA1	-0.29256	0.351	0.304	1.04e-22	9.94e-20
MAPK14	0.764465	0.4	0.171	0	0		EGFR	-0.26679	0.339	0.246	7.1e-161	6.8e-158
KRT80	0.748934	0.42	0.176	0	0		HSP90AB1	-0.26276	0.611	0.515	1.46e-23	1.4e-20
MX1	0.735885	0.274	0.126	0	0		KRT10	-0.1959	0.874	0.785	7e-103	6.7e-100
RXRA	0.734313	0.315	0.14	0	0		NDRG1	-0.19271	0.501	0.377	1.4e-187	1.4e-184
CD36	0.728806	0.3	0.146	0	0		TUBB4B	-0.15147	0.448	0.355	4.8e-108	4.6e-105
MIF	0.728694	0.67	0.391	0	0		TYK2	-0.14375	0.879	0.714	7.25e-31	6.96e-28
LAMP2	0.711912	0.418	0.189	0	0
S100A6	0.692869	0.56	0.328	0	0
GPX1	0.675364	0.438	0.183	0	0
BCL2L1	0.655751	0.315	0.13	0	0
RPL32	0.63744	0.541	0.3	0	0
CSK	0.636132	0.251	0.108	0	0
NOTCH1	0.634826	0.358	0.158	0	0
SMAD2	0.605596	0.279	0.124	0	0
SERPINB5	0.6012	0.451	0.244	0	0
BAG3	0.596793	0.286	0.131	0	0
NOD2	0.590152	0.271	0.119	0	0
BTG1	0.588486	0.379	0.184	0	0
GSTP1	0.586233	0.86	0.613	0	0
HDAC1	0.5778	0.339	0.163	0	0
B2M	0.572019	0.762	0.517	0	0
CALM1	0.569725	0.379	0.194	0	0
RORA	0.565538	0.316	0.171	0	0
NOTCH2	0.549725	0.275	0.124	0	0
EFNA1	0.541654	0.341	0.159	0	0
EIF5A	0.512577	0.737	0.482	0	0
HSPB1	0.509571	0.944	0.785	0	0
CTNNB1	0.498452	0.405	0.216	0	0
IL15RA	0.497932	0.295	0.134	0	0
CALM3	0.493857	0.255	0.119	0	0
OAS3	0.484425	0.291	0.132	0	0
CDKN1A	0.466347	0.547	0.309	0	0
MAPK13	0.465552	0.307	0.156	0	0
ARF1	0.450741	0.402	0.215	0	0
FZD6	0.435556	0.274	0.133	0	0
G6PD	0.420398	0.298	0.128	0	0
SOD1	0.418453	0.277	0.143	0	0
ITGB5	0.408299	0.353	0.179	0	0
HSP90AA1	0.399217	0.678	0.431	0	0
IRF3	0.388803	0.321	0.161	0	0
ANXA2	0.386304	0.586	0.406	0	0
JAK1	0.370029	0.325	0.173	0	0
JUN	0.36308	0.398	0.212	0	0
ITGAV	0.351588	0.374	0.218	0	0
RARG	0.350864	0.31	0.161	0	0
NFKBIA	0.342953	0.33	0.19	0	0
SLPI	0.322863	0.314	0.174	0	0
EZR	0.316181	0.661	0.447	0	0
LTBR	0.29212	0.332	0.18	0	0
MT2A	0.291399	0.395	0.246	0	0
SQSTM1	0.268035	0.379	0.223	0	0
XBP1	0.257735	0.271	0.147	0	0
S100A10	0.257308	0.547	0.367	0	0
RPL21	0.236954	0.808	0.585	0	0
GATA3	0.213093	0.357	0.213	0	0
SOD2	0.210897	0.297	0.165	0	0
LY6D	0.20435	0.808	0.639	0	0
JAG1	0.178026	0.432	0.265	0	0
VHL	0.169475	0.265	0.134	0	0
CELSR1	0.156887	0.25	0.143	0	0
KRT13	0.156107	0.324	0.34	6.42e-08	6.16e-05
EFNB1	0.152687	0.341	0.207	0	0
GPX3	0.152085	0.304	0.19	0	0
RPL22	0.150245	0.635	0.44	0	0
DDR1	0.145819	0.458	0.302	0	0
NOTCH3	0.135063	0.415	0.259	0	0
TNFRSF1A	0.110669	0.412	0.258	0	0

## Sheet: Table S5
Table S5. Included in vitro studies used to compare to identified DEGs
Epithelial
Author	Method	Exposure	Cell type	References
Hua	RNA-seq	E7	NHEK	Hua, Chunting, Jiang Zhu, Boya Zhang, Siyuan Sun, Yinjing Song, Stijn van der Veen, and Hao Cheng. 2020. “Digital RNA Sequencing of Human Epidermal Keratinocytes Carrying Human Papillomavirus Type 16 E7.” Frontiers in Genetics 11 (August): 819.
Klymenko	RNA-seq	Episomal genome transfection	NIKS	Klymenko, T., Q. Gu, I. Herbert, A. Stevenson, V. Iliev, G. Watkins, C. Pollock, et al. 2017. “RNA-Seq Analysis of Differentiated Keratinocytes Reveals a Massive Response to Late Events during Human Papillomavirus 16 Infection, Including Loss of Epithelial Barrier Function.” Journal of Virology 91 (24). https://doi.org/10.1128/JVI.01001-17
Castagnino	RNA-seq	E6/E7	HFK	Castagnino, Paola, Hee Won Kim, Long Kwan Metthew Lam, Devraj Basu, and Elizabeth A. White. 2022. “Systematic Analysis of IL-1 Cytokine Signaling Suppression by HPV16 Oncoproteins.” Journal of Virology 96 (22): e0132622
Gyöngyösi	Microarray	E6	HFK	Gyöngyösi, Eszter, Anita Szalmás, Annamária Ferenczi, Szilárd Póliska, József Kónya, and György Veress. 2015. “Transcriptional Regulation of Genes Involved in Keratinocyte Differentiation by Human Papillomavirus 16 Oncoproteins.” Archives of Virology 160 (2): 389–98
Gyöngyösi	Microarray	E7	HFK	Gyöngyösi, Eszter, Anita Szalmás, Annamária Ferenczi, Szilárd Póliska, József Kónya, and György Veress. 2015. “Transcriptional Regulation of Genes Involved in Keratinocyte Differentiation by Human Papillomavirus 16 Oncoproteins.” Archives of Virology 160 (2): 389–98
Gyöngyösi	Microarray	E6E7	HFK	Gyöngyösi, Eszter, Anita Szalmás, Annamária Ferenczi, Szilárd Póliska, József Kónya, and György Veress. 2015. “Transcriptional Regulation of Genes Involved in Keratinocyte Differentiation by Human Papillomavirus 16 Oncoproteins.” Archives of Virology 160 (2): 389–98
Kang	Microarray	Virus	HCK	Kang, Sa Do, Sreejata Chatterjee, Samina Alam, Anna C. Salzberg, Janice Milici, Sjoerd H. van der Burg, and Craig Meyers. 2018. “Effect of Productive Human Papillomavirus 16 Infection on Global Gene Expression in Cervical Epithelium.” Journal of Virology 92 (20). https://doi.org/10.1128/JVI.01261-18
Karim	Microarray	Episomal genome transfection	HFK, HCK	Karim, Rezaul, Craig Meyers, Claude Backendorf, Kristina Ludigs, Rienk Offringa, Gert-Jan B. van Ommen, Cornelis J. M. Melief, Sjoerd H. van der Burg, and Judith M. Boer. 2011. “Human Papillomavirus Deregulates the Response of a Cellular Network Comprising of Chemotactic and Proinflammatory Genes.” PloS One 6 (3): e17848
VSCC
Micci	Microarray	Healthy/HPV vulva	Vulva/VSCC	Micci, Francesca, Ioannis Panagopoulos, Lisbeth Haugom, Hanne-Sofie S. Dahlback, Maria E. Pretorius, Ben Davidson, Vera M. Abeler, Claes G. Tropé, Håvard E. Danielsen, and Sverre Heim. 2013. “Genomic Aberration Patterns and Expression Profiles of Squamous Cell Carcinomas of the Vulva.” Genes, Chromosomes & Cancer 52 (6): 551–63.
Kolitz	RNA-seq		VSCC	Kolitz, Elysha, Elena Lucas, Gregory A. Hosler, Jiwoong Kim, Suntrea Hammer, Cheryl Lewis, Lin Xu, et al. 2022. “Human Papillomavirus‒positive and ‒negative Vulvar Squamous Cell Carcinoma Are Biologically but Not Clinically Distinct.” The Journal of Investigative Dermatology 142 (5): 1280-1290.e7.
Pericytes
Paquet-Fifield	Microarray	-	Foreskin keratinocytes	Paquet-Fifield, Sophie, Holger Schlüter, Amy Li, Tara Aitken, Pradnya Gangatirkar, Daniel Blashki, Rachel Koelmeyer, et al. 2009. “A Role for Pericytes as Microenvironmental Regulators of Human Skin Tissue Regeneration.” The Journal of Clinical Investigation 119 (9): 2795–2806.

## Sheet: Table S6
Table S6. Annotation of subtypes of non-epithelial cells
Fibroblasts	Key markers	Subtype	References
F_0	COL6A3, COL6A1, COL1A2, COL3A1, COL6A2​	Immune suppressive LRRC15+ myoF	[1]
F_1	CFD, IGFBP5, IGFBP6, CXCL14, CXCL12​	PI16+ progenitor-like fibroblasts in health	[1]
F_2	CD74, IL32, HLA-DRA, HLA-DRB1​	CD74+ antigen presenting fibroblasts	[1]
F_3	TAGLN, COL4A2, COL4A1, ACTA2​, RGS5, IGFBP7	RGS5+ pericytes	[2]
F_4	FOS, DUSP1, JUNB, ZFP36​	HSPA6+ inflammatory fibroblasts	[1]
F_5	APOD, GSN, NGFR, ​	COL15A1+ progenitor-like fibroblasts	[1]
F_6	CCL19, B2M, IL32, CD74, CXCL12​, CXCL14	CCL19+ fibroblastic reticular cells	[3,4]
F_7	PTGDS, IGKC, SOD2​	Type C prostaglandin producing senescent fibroblast​	[5-9]
F_8	MMP1, IGF2, MMP3, AZU1, COL1A1​	MMP1+ myoF	[1]
F_9	CXCL1, CXCL3, CCL2, CXCL2​	IL6+ fibroblasts	[1]
Endothelial cells
EC_0	CD74, ACKR1, HLA-DRB1, VWF​, HLA-DRA	EC systemic-venous	[10]
EC_1		Undefined
EC_2	COL4A1, INSR, FLT1, COL4A2​ , KDR	Immature IGFBP7-immune supportive angiogenic ECs	[10-11]
EC_3	TAGLN, ACTA2, NOTCH​, TPM2	Late stage cell differentiated arteriolic ECs	10]
EC_4	DUSP5, NPPC	VEGF-induced angiogenic EC	[12-13]
EC_5	IGF2, IGFBP3, SAT1, JAG1, EFNB2​	Angiogenic ECs
EC_6	HBA1, HBB	EC systemic-venous	[10]
EC_7	CCL19, ACKR1, IGFBP5​	CCL19+ venous ECs	[14-15]
EC_8	CCL21, MAF, FN1, EFNA5​	Lymphatic ECs	[10]
EC_9	CRYAB, S100B, NGFR​, APOD	Angiogenic ECs	[16-18]
EC_10	CCL21, MAF, FN1, EFNA5​, IGF1, TM4SF1	Lymphatic ECs; regenerating	[10,19,20]
EC_11	THBS1	Thrombospondin-1+ ECs	[21]
CD4+ T cells
T CD4_0​	HLA-A/B/C, B2M, IFITM1, MX1​	Homeotypic cytokine producing of IFN signalling	[22-24]
T CD4_1​	CRIP, VIM, LMNA, S100A10, GATA3​	Activated Th2	[25-29]
T CD4_2​		Non-specified
T CD4_3​	MALAT1, FOXP3, NEAT1​,CTLA4, il2R	Tregs	[30]
T CD4_4​	DUSP2, DUSP4, TNFRSF4, TNFRSF18​	Treg with relatively lowered Foxp3	[30]
T CD4_5​	H4C3, HMGB2, TUBB, ​	Proliferating Th cells	[31]
T CD4_6​	COL9A2, TNFRSF18	Pro-fibrotic	[32]
T CD4_7​	CXCR4, IL7R, RGS1, JUNB, KLRB1​	Th1 effector cell	[33-35]
T CD4_8​	HSPA1B, HSPA1A, ​HSP90AA1	Non-specified
T CD4_9​	HSPA1A	Non-specified
CD8+ T cells
T CD8_0​	CCL5, GZMK, CCL4, GZMA, CST7​	Low cytotoxic, CCL5 producing	[36-37]
T CD8_1​	IL7R, CXCR4, CD40LG	IL7R+ CD8 memory T cells	[38]
T CD8_2​		Non-specified CD8 T cells
T CD8_3​	CRIP1, VIM, S100A10, S100A4, ​LGALS1,LMNA	Activated, non type 1, suppressive	[39]
T CD8_4​	CD8A, KLRK1, CTSW	Activated, cytotoxic, terminally differentiated tissue resident	[40-41]
T CD8_5​	GNLY, GZMB, ITGA1,XCL1	Terminally differentiated, cytotoxic and T cell chemotactic	[42-45]
T CD8_6​	DUSP2, CXCR4, DUSP4, ZFP36​	TCR activated, chemotactic	[46-48]
T CD8_7​	H4C3, HMGB2, TUBB, MKI67, TOP2A, STMN1​	Proliferating CD8+ T cells
T CD8_8​	CXCL9, CXCL10​	Self-potentiating CD8+ effector T cells	[49-50]
mDC
mDC_0​		Undefined
mDC_1​	ITGAX, CLECL10A, CIITA, LYZ​	CLEC10A+ cDC2​	[51]
mDC_2​	CRIP1, VIM, LMNA, S100A10​	Suppressive DC	[52]
mDC_3​	LAMP3, CD83, CCR7, CDKN1A, DUSP5​	CCR7+ mature DC (mig DC)	[53]
mDC_4​	FOS	Non-mature DC	[54-55]
mDC_5​	HLA-DRB5, HLA-DQB1, …, PSAP,​	Class II high DC
mDC_6​	S100B, CCND1, IDO1, RGCC, BATF3​	Cross presenting cDC1	[56-59]
mDC_7​	IL1B, DUSP2, JUNB, ZFP36​	IL1B+ DC	[60]
mDC_8​	FCGBP, TACSTD2	Langerhans cells	[61]
mDC_9​	CXCL9, CXCL10, STAT1, IDO1, CCL19​	T cell recruiting DC	[62]
Macrophages
M_0	COL18A1, IFITM1, ​	MHC class II-low non-activated	[63]
M_1	C1QC, C1QA, C1QB, CD163​	CD163 M2c	[64-66]
M_2	HLA-DRA, LYZ, HLA-DPA1​	Inflammatory MHC class II-high, phagocytic M1-like	[67-70]
M_3	HSPA1A, HSPA1B​	Stress-associated macrophages	[91]
M_4	CCL18, CCL13, CRIP1, VIM​	Th2 attracting M2-like	[71-72]
M_5	CXCL3, CXCL8, CXCL1, CXCL2, CCL3​	TLR activated, chemotactic
M_6	DUSP5, COL9A2, NPPC, AZU1​	Anti-inflammatory DUSP5+ macrophage	[73-75]
M_7	FOS, DUSP1, ZFP36, JUNB, RGS2​	IL10-induced CD163+ suppressive M2-like	[76-77]
M_8	CXCL10, CXCL9, CCL2, STAT1, LYZ​	T cell recruiting macrophages (M1-like)	[62]
M_9	IL1B, OL1RN, THBS1, S100A9, FPR1​
M_10	ITGAX, SPP1, GPNMB, MATAT1, LYZ, LGALS3​	Prostaglandin and Galectin-3 M2-like macrophages	[78-81]
M_11	BATF3, TLR2, IL12RB, CLEC4A, IL7R	TLR2 en BATF3+ cross presenting macrophages	[82]
pDC
pDC_0​	​	Undefined
pDC_1​	GZMB, PLAC8, IL3RA, MX1, GAS6​	GZMB+ IFN activated pDC	[83-85]
pDC_2​	DUSP5, COL9A2, AZU1, ​	Anti-inflammatory DUSP5+ pDC	[73-75]
pDC_3​	PTGDS	PTGDS+ suppressive pDC	[80,81,86]
pDC_4​	LAMP3, CD83, CCR7​	Activated pDCs
pDC_5​	RGS2, RGS1​	Undefined
B-cells
Bcell_0​	IGHG1, IL7R, CD2​	B-cell progenitors	[87]
Bcell_1​	MS4A1, IGHM, CIITA, CD37, LTB​	Mature activated B cell​	[87]
Bcell_2​	IGHA1, JCHAIN, IGKC​	Plasma B cells	[87]
Mast cells
Mast_0​	IL32, RPL21, CD74, CRIP1​	Antigen presenting mast cells	[88]
Mast_1​	TPSB2, TPSAB1, IL1RL1​	Mature mast cells	[88]
Mast_2​	DUSP5, COL9A2, AZU1​	DUSP5+ mast cells	[73-75]
Neutrophils
N_0	HLA-C, HLA-B, HLA-A, MX1,OASL, IFITM1	Interferon signaling neutrophils	[89]
N_1		Undefined
N_2	FOS, RGS2, DUSP1	Activated neutrophils
N_3	CXCL8, IER3, CXCR4	Aged neutrophils	[89]
N_4	IL1B, IL1RN	Proinflammatory neutrophils
Plasma cells
PC_0	IGHG2, IGHG1, XBP1	IgG plasma cells
PC_1	JCHAIN, IGHA1	IgA plasma cells
PC_2	DUSP5, AZU1	DUSP5+ plasma cells	[73-75]
PC_3	B2M, CD74, VIM, HLA-DRA	MHC class II high plasma cells	[90]
PC_4	IGHG2, IGHG1, IGKC	IgG plasma cells
PC_5	IGHM	IgM plasma cells
PC_6	WIF1, DUSP5, AZU	WIF1+ plasma cells
PC_7	TNFRSF13B, BMP6	Late plasma cell	[90]
PC_8	IGHD	IgD plasma cells
References
[1]	Gao, Yang, Jianan Li, Wenfeng Cheng, Tian Diao, Huilan Liu, Yufei Bo, Chang Liu, et al. 2024. “Cross-Tissue Human Fibroblast Atlas Reveals Myofibroblast Subtypes with Distinct Roles in Immune Modulation.” Cancer Cell 42 (10): 1764-1783.e10
[2]	Forsthuber, Agnes, Bertram Aschenbrenner, Ana Korosec, Tina Jacob, Karl Annusver, Natalia Krajic, Daria Kholodniuk, et al. 2024. “Cancer-Associated Fibroblast Subtypes Modulate the Tumor-Immune Microenvironment and Are Associated with Skin Cancer Malignancy.” Nature Communications 15 (1): 9678.
[3]	Gao, Jiaxing, Zengxu Wang, Shanfeng Lin, Yuan Tian, Haoxuan Wu, Zhenning Li, and Fayu Liu. 2024. “CCR7/DUSP1 Signaling Axis Mediates ICAF to Regulates Head and Neck Squamous Cell Carcinoma Growth.” Cellular Signalling 122 (111305): 111305.
[4]	Zhang, Yifan, Guangjian Liu, Qianwen Zeng, Wenrui Wu, Kai Lei, Chuankai Zhang, Miaoling Tang, et al. 2024. “CCL19-Producing Fibroblasts Promote Tertiary Lymphoid Structure Formation Enhancing Anti-Tumor IgG Response in Colorectal Cancer Liver Metastasis.” Cancer Cell 42 (8): 1370-1385.e9.
[5]	Ascensión, A.M., et al., Human Dermal Fibroblast Subpopulations Are Conserved across Single-Cell RNA Sequencing Studies. J Invest Dermatol, 2021. 141(7): p. 1735-1744.e35.
[6]	Ogata, Y., et al., SASP-induced macrophage dysfunction may contribute to accelerated senescent fibroblast accumulation in the dermis. Exp Dermatol, 2021. 30(1): p. 84-91.
[7]	Kim, H.J. and C. Neophytou, Natural anti-inflammatory compounds for the management and adjuvant therapy of inflammatory bowel disease and its drug delivery system. Arch Pharm Res, 2009. 32(7): p. 997-1004.
[8]	Farsam, V., et al., Senescent fibroblast-derived Chemerin promotes squamous cell carcinoma migration. Oncotarget, 2016. 7(50): p. 83554-83569.
[9]	Ezure, T., M. Sugahara, and S. Amano, Senescent dermal fibroblasts negatively influence fibroblast extracellular matrix-related gene expression partly via secretion of complement factor D. Biofactors, 2019. 45(4): p. 556-562.
[10]	Schupp, Jonas C., Taylor S. Adams, Carlos Cosme Jr, Micha Sam Brickman Raredon, Yifan Yuan, Norihito Omote, Sergio Poli, et al. 2021. “Integrated Single-Cell Atlas of Endothelial Cells of the Human Lung.” Circulation 144 (4): 286–302.
[11]	Li, Q., et al., An IGFBP7hi endothelial cell subset drives T cell extravasation in psoriasis via endothelial glycocalyx degradation. J Clin Invest, 2023. 133(9).
[12]	Bellou, Sofia, Mark A. Hink, Eleni Bagli, Ekaterini Panopoulou, Philippe I. H. Bastiaens, Carol Murphy, and Theodore Fotsis. 2009. “VEGF Autoregulates Its Proliferative and Migratory ERK1/2 and P38 Cascades by Enhancing the Expression of DUSP1 and DUSP5 Phosphatases in Endothelial Cells.” American Journal of Physiology. Cell Physiology 297 (6): C1477-89.
[13]	Del Ry, S., M. Cabiati, A. Martino, C. Cavallini, C. Caselli, G. D. Aquaro, B. Battolla, et al. 2013. “High Concentration of C-Type Natriuretic Peptide Promotes VEGF-Dependent Vasculogenesis in the Remodeled Region of Infarcted Swine Heart with Preserved Left Ventricular Ejection Fraction.” International Journal of Cardiology 168 (3): 2426–34.
[14]	Bai, Ying, Hui Ren, Shuo Leng, Mengqin Yuan, Yixin Jiang, Shenyang Zhang, Yu Wang, et al. 2025. “CD8+GZMK+CD27+CCR7+ T Cells Mobilized by Splenic Sympathetic Nerves Aggravate Brain Ischemia‒reperfusion Injury via CCL19-Positive Endothelial Cells.” Cellular & Molecular Immunology 22 (9): 1061–76.
[15]	Ulvmar, Maria H., Kathrin Werth, Asolina Braun, Poonam Kelay, Elin Hub, Kathrin Eller, Li Chan, et al. 2014. “The Atypical Chemokine Receptor CCRL1 Shapes Functional CCL21 Gradients in Lymph Nodes.” Nature Immunology 15 (7): 623–30.
[16]	Rassart, Eric, Frederik Desmarais, Ouafa Najyb, Karl-F Bergeron, and Catherine Mounier. 2020. “Apolipoprotein D.” Gene 756 (144874): 144874.
[17]	Troullinaki, Maria, Vasileia-Ismini Alexaki, Ioannis Mitroulis, Anke Witt, Anne Klotzsche-von Ameln, Kyoung-Jin Chung, Triantafyllos Chavakis, and Matina Economopoulou. 2019. “Nerve Growth Factor Regulates Endothelial Cell Survival and Pathological Retinal Angiogenesis.” Journal of Cellular and Molecular Medicine 23 (4): 2362–71.
[18]	Xu, Haoya, Wenzhi Li, Huiran Yue, Yang Bai, Jun Li, Xin Lu, and Jieyu Wang. 2025. “S100B Induces Angiogenesis via the Clathrin/FOXO1/β-Catenin Signaling Pathway and Contributes to Bevacizumab Resistance in Epithelial Ovarian Cancer.” Journal of Advanced Research, May. https://doi.org/10.1016/j.jare.2025.05.060.
[19]	Imrie, Helen, Hema Viswambharan, Piruthivi Sukumar, Afroze Abbas, Richard M. Cubbon, Nadira Yuldasheva, Matthew Gage, et al. 2012. “Novel Role of the IGF-1 Receptor in Endothelial Function and Repair: Studies in Endothelium-Targeted IGF-1 Receptor Transgenic Mice.” Diabetes 61 (9): 2359–68.
[20]	Lin, Chi-Iou, Anne Merley, and Shou-Ching S. Jaminet. 2024. “TM4SF1 Is a Molecular Facilitator That Distributes Cargo Proteins Intracellularly in Endothelial Cells in Support of Blood Vessel Formation.” Journal of Cell Communication and Signaling 18 (2): e12031.
[21]	Stapleton, Christopher J., Don L. Armstrong, Raphael Zidovetzki, Charles Y. Liu, Steven L. Giannotta, and Florence M. Hofman. 2011. “Thrombospondin-1 Modulates the Angiogenic Phenotype of Human Cerebral Arteriovenous Malformation Endothelial Cells.” Neurosurgery 68 (5): 1342–53; discussion 1353.
[22]	Cruikshank, W.W., H. Kornfeld, and D.M. Center, Interleukin-16. J Leukoc Biol, 2000. 67(6): p. 757-66.
[23]	West, K.A. and D. Lagos, Long Non-Coding RNA Function in CD4(+) T Cells: What We Know and What Next? Noncoding RNA, 2019. 5(3).
[24]	van Spriel, A.B., et al., A regulatory role for CD37 in T cell proliferation. J Immunol, 2004. 172(5): p. 2953-61.
[25]	Lanningham-Foster, L., et al., Overexpression of CRIP in transgenic mice alters cytokine patterns and the immune response. Am J Physiol Endocrinol Metab, 2002. 282(6): p. E1197-203.
[26]	Rus, V., et al., RGC-32 Promotes Th17 Cell Differentiation and Enhances Experimental Autoimmune Encephalomyelitis. J Immunol, 2017. 198(10): p. 3869-3877.
[27]	Pihlgren, M., et al., Resting memory CD8+ T cells are hyperreactive to antigenic challenge in vitro. J Exp Med, 1996. 184(6): p. 2141-51.
[28]	González-Granado, J.M., et al., Nuclear envelope lamin-A couples actin dynamics with immunological synapse architecture and T cell activation. Sci Signal, 2014. 7(322): p. ra37.
[29]	Yang, Y.H., et al., Deficiency of annexin A1 in CD4+ T cells exacerbates T cell-dependent inflammation. J Immunol, 2013. 190(3): p. 997-1007.
[30]	Mijnheer, G., et al., Conserved human effector Treg cell transcriptomic and epigenetic signature in arthritic joint inflammation. Nat Commun, 2021. 12(1): p. 2710.
[31]	Oh, D.Y., et al., Intratumoral CD4(+) T Cells Mediate Anti-tumor Cytotoxicity in Human Bladder Cancer. Cell, 2020. 181(7): p. 1612-1625.e13.
[32]	Li, Jiatao, Cai Liang, Kevin Y. Yang, Xiuzhen Huang, Mao Ying Han, Xisheng Li, Vicken W. Chan, et al. 2020. “Specific Ablation of CD4+ T-Cells Promotes Heart Regeneration in Juvenile Mice.” Theranostics 10 (18): 8018–35.
[33]	Patil, V.S., et al., Precursors of human CD4(+) cytotoxic T lymphocytes identified by single-cell transcriptome analysis. Sci Immunol, 2018. 3(19).
[34]	Linterman, M.A., et al., CD28 expression is required after T cell priming for helper T cell responses and protective immunity to infection. Elife, 2014. 3.
[35]	Duurland, C.L., et al., CD161 expression and regulation defines rapidly responding effector CD4+ T cells associated with improved survival in HPV16-associated tumors. J Immunother Cancer, 2022. 10(1).
[36]	Prunk, M., et al., Increased cystatin F levels correlate with decreased cytotoxicity of cytotoxic T cells. Radiol Oncol, 2019. 53(1): p. 57-68.
[37]	Jonsson, A.H., et al., Granzyme K(+) CD8 T cells form a core population in inflamed human tissue. Sci Transl Med, 2022. 14(649): p. eabo0686.
[38]	Micevic, Goran, Andrew Daniels, Karine Flem-Karlsen, Koonam Park, Ronan Talty, Meaghan McGeary, Haris Mirza, et al. 2023. “IL-7R Licenses a Population of Epigenetically Poised Memory CD8+ T Cells with Superior Antitumor Efficacy That Are Critical for Melanoma Memory.” Proceedings of the National Academy of Sciences of the United States of America 120 (30): e2304319120.
[39]	Jeon, C.H., H.L. Kim, and J.H. Park, Induction of S100A4, S100A6, and galectin-1 during the lineage commitment of CD4+CD8+ thymocyte cell line is suppressed by 2,3,7,8-tetrachlorodibenzo-p-dioxin. Toxicol Lett, 2009. 187(3): p. 157-63.
[40]	Kanbar, J.N., et al., The long noncoding RNA Malat1 regulates CD8+ T cell differentiation by mediating epigenetic repression. J Exp Med, 2022. 219(6).
[41]	Mami-Chouaib, F., et al., Resident memory T cells, critical components in tumor immunology. J Immunother Cancer, 2018. 6(1): p. 87.
[42]	Kaech, S.M. and W. Cui, Transcriptional control of effector and memory CD8+ T cell differentiation. Nat Rev Immunol, 2012. 12(11): p. 749-61.
[43]	Stoeckle, C., et al., Cathepsin W expressed exclusively in CD8+ T cells and NK cells, is secreted during target cell killing but is not essential for cytotoxicity in human CTLs. Exp Hematol, 2009. 37(2): p. 266-75.
[44]	Dorner, B., et al., Purification, structural analysis, and function of natural ATAC, a cytokine secreted by CD8(+) T cells. J Biol Chem, 1997. 272(13): p. 8817-23.
[45]	Dorner, B.G., et al., MIP-1alpha, MIP-1beta, RANTES, and ATAC/lymphotactin function together with IFN-gamma as type 1 cytokines. Proc Natl Acad Sci U S A, 2002. 99(9): p. 6181-6.
[46]	Tanzola, M.B. and G.J. Kersh, The dual specificity phosphatase transcriptome of the murine thymus. Mol Immunol, 2006. 43(6): p. 754-62.
[47]	Galeano Niño, J.L., et al., Cytotoxic T cells swarm by homotypic chemokine signalling. Elife, 2020. 9.
[48]	Allen, F., et al., CCL3 augments tumor rejection and enhances CD8(+) T cell infiltration through NK and CD103(+) dendritic cell recruitment via IFNγ. Oncoimmunology, 2018. 7(3): p. e1393598.
[49]	Abdala-Saleh, Noor, Jennie Lugassy, Akshatha Shivakumar-Kalvhati, Abeer Turky, Sari Abu Ras, Hila Razon, Nir Berger, et al. 2024. “PD-1 and CTLA-4 Serve as Major Gatekeepers for Effector and Cytotoxic T-Cell Potentiation by Limiting a CXCL9/10-CXCR3-IFNγ Positive Feedback Loop.” Frontiers in Immunology 15 (October): 1452212.
[50]	Richmond, Jillian M., James P. Strassner, Mehdi Rashighi, Priti Agarwal, Madhuri Garg, Kingsley I. Essien, Lila S. Pell, and John E. Harris. 2019. “Resident Memory and Recirculating Memory T Cells Cooperate to Maintain Disease in a Mouse Model of Vitiligo.” The Journal of Investigative Dermatology 139 (4): 769–78.
[51]	Brown, Chrysothemis C., Herman Gudjonson, Yuri Pritykin, Deeksha Deep, Vincent-Philippe Lavallée, Alejandra Mendoza, Rachel Fromme, et al. 2019. “Transcriptional Basis of Mouse and Human Dendritic Cell Heterogeneity.” Cell 179 (4): 846-863.e24.
[52]	Liu, Zhaoyuan, Haiting Wang, Ziyi Li, Regine J. Dress, Yiwen Zhu, Shuangyan Zhang, Donatella De Feo, et al. 2023. “Dendritic Cell Type 3 Arises from Ly6C+ Monocyte-Dendritic Cell Progenitors.” Immunity 56 (8): 1761-1777.e6.
[53]	Xue, D., et al., Transcriptome landscape of myeloid cells in human skin reveals diversity, rare populations and putative DC progenitors. J Dermatol Sci, 2020. 97(1): p. 41-49.
[54]	Dunand-Sauthier, Isabelle, Marie-Laure Santiago-Raber, Leonardo Capponi, Charles E. Vejnar, Olivier Schaad, Magali Irla, Queralt Seguín-Estévez, et al. 2011. “Silencing of C-Fos Expression by MicroRNA-155 Is Critical for Dendritic Cell Maturation and Function.” Blood 117 (17): 4490–4500.
[55]	Yoshida, Ryoko, Mayu Suzuki, Ryota Sakaguchi, Eiichi Hasegawa, Akihiro Kimura, Takashi Shichita, Takashi Sekiya, Hiroshi Shiraishi, Kouji Shimoda, and Akihiko Yoshimura. 2012. “Forced Expression of Stabilized C-Fos in Dendritic Cells Reduces Cytokine Production and Immune Responses in Vivo.” Biochemical and Biophysical Research Communications 423 (2): 247–52.
[56]	Hildner, K., et al., Batf3 deficiency reveals a critical role for CD8alpha+ dendritic cells in cytotoxic T cell immunity. Science, 2008. 322(5904): p. 1097-100.
[57]	Lei, X., et al., CD4(+) helper T cells endow cDC1 with cancer-impeding functions in the human tumor micro-environment. Nat Commun, 2023. 14(1): p. 217.
[58]	Melief, S.M., et al., Long-term Survival and Clinical Benefit from Adoptive T-cell Transfer in Stage IV Melanoma Patients Is Determined by a Four-Parameter Tumor Immune Signature. Cancer Immunol Res, 2017. 5(2): p. 170-179.
[59]	Barut, G.T., et al., Single-cell transcriptomics reveals striking heterogeneity and functional organization of dendritic and monocytic cells in the bovine mesenteric lymph node. Front Immunol, 2022. 13: p. 1099357.
[60]	Schott, J., et al., Translational regulation of specific mRNAs controls feedback inhibition and survival during macrophage activation. PLoS Genet, 2014. 10(6): p. e1004368.
[61]	Eisenwort, Gregor, Jennifer Jurkin, Nighat Yasmin, Thomas Bauer, Bernhard Gesslbauer, and Herbert Strobl. 2011. “Identification of TROP2 (TACSTD2), an EpCAM-like Molecule, as a Specific Marker for TGF-Β1-Dependent Human Epidermal Langerhans Cells.” The Journal of Investigative Dermatology 131 (10): 2049–57.
[62]	Reschke, Robin, and Thomas F. Gajewski. 2022. “CXCL9 and CXCL10 Bring the Heat to Tumors.” Science Immunology. American Association for the Advancement of Science (AAAS).
[63]	Santer, D.M., et al., Plasmacytoid dendritic cells and C1q differentially regulate inflammatory gene induction by lupus immune complexes. J Immunol, 2012. 188(2): p. 902-15.
[64]	van Elsas, M.J., et al., Invasive margin tissue-resident macrophages of high CD163 expression impede responses to T cell-based immunotherapy. J Immunother Cancer, 2023. 11(3).
[65]	Baxter, E.W., et al., Standardized protocols for differentiation of THP-1 cells to macrophages with distinct M(IFNγ+LPS), M(IL-4) and M(IL-10) phenotypes. J Immunol Methods, 2020. 478: p. 112721.
[66]	Revel, M., et al., C1q+ macrophages: passengers or drivers of cancer progression. Trends Cancer, 2022. 8(7): p. 517-526.
[67]	Kakutani, R., et al., Essential role of Toll-like receptor 2 in macrophage activation by glycogen. Glycobiology, 2012. 22(1): p. 146-59.
[68]	Antonov, A.S., et al., αVβ3 integrin regulates macrophage inflammatory responses via PI3 kinase/Akt-dependent NF-κB activation. J Cell Physiol, 2011. 226(2): p. 469-76.
[69]	Boyle, J.J., Human macrophages kill human mesangial cells by Fas-L-induced apoptosis when triggered by antibody via CD16. Clin Exp Immunol, 2004. 137(3): p. 529-37.
[70]	Wang, Y., et al., Clec7a expression in inflammatory macrophages orchestrates progression of acute kidney injury. Front Immunol, 2022. 13: p. 1008727.
[71]	Islam, S.A., et al., Identification of human CCR8 as a CCL18 receptor. J Exp Med, 2013. 210(10): p. 1889-98.
[72]	Kusumoto, Y., et al., Epithelial membrane protein 3 (Emp3) downregulates induction and function of cytotoxic T lymphocytes by macrophages via TNF-α production. Cell Immunol, 2018. 324: p. 33-41.
[73]	Kovanen, Panu E., Jérôme Bernard, Amin Al-Shami, Chengyu Liu, Julie Bollenbacher-Reilley, Lynn Young, Cynthia Pise-Masison, Rosanne Spolski, and Warren J. Leonard. 2008. “T-Cell Development and Function Are Modulated by Dual Specificity Phosphatase DUSP5.” The Journal of Biological Chemistry 283 (25): 17362–69.
[74]	Seternes, Ole-Morten, Andrew M. Kidger, and Stephen M. Keyse. 2019. “Dual-Specificity MAP Kinase Phosphatases in Health and Disease.” Biochimica et Biophysica Acta. Molecular Cell Research 1866 (1): 124–43.
[75]	Smallie, Tim, Ewan A. Ross, Alaina J. Ammit, Helen E. Cunliffe, Tina Tang, Dalya R. Rosner, Michael L. Ridley, et al. 2015. “Dual-Specificity Phosphatase 1 and Tristetraprolin Cooperate to Regulate Macrophage Responses to Lipopolysaccharide.” The Journal of Immunology 195 (1): 277–88.
[76]	Xie, J., et al., Blocking LAIR1 signaling in immune cells inhibits tumor development. Front Immunol, 2022. 13: p. 996026.
[77]	Ghassabeh, G.H., et al., Identification of a common gene signature for type II cytokine-associated myeloid cells elicited in vivo in different pathologic conditions. Blood, 2006. 108(2): p. 575-83.
[78]	Tsubosaka, Y., et al., Hematopoietic prostaglandin D synthase-derived prostaglandin D(2) ameliorates adjuvant-induced joint inflammation in mice. Faseb j, 2019. 33(6): p. 6829-6837.
[79]	Novak, R., S. Dabelic, and J. Dumic, Galectin-1 and galectin-3 expression profiles in classically and alternatively activated human macrophages. Biochim Biophys Acta, 2012. 1820(9): p. 1383-90.
[80]	Joo, M. and R.T. Sadikot, PGD synthase and PGD2 in immune resposne. Mediators Inflamm, 2012. 2012: p. 503128.
[81]	Sarashina, H., et al., Opposing immunomodulatory roles of prostaglandin D2 during the progression of skin inflammation. J Immunol, 2014. 192(1): p. 459-65.
[82]	Mauvais, François-Xavier, Yamina Hamel, Aymeric Silvin, Kevin Mulder, Kai Hildner, Ramazan Akyol, Marc Dalod, et al. 2025. “Metallophilic Marginal Zone Macrophages Cross-Prime CD8+ T Cell-Mediated Protective Immunity against Blood-Borne Tumors.” Immunity 58 (4): 843-860.e20.
[83]	Jahrsdörfer, B., et al., Granzyme B produced by human plasmacytoid dendritic cells suppresses T-cell expansion. Blood, 2010. 115(6): p. 1156-65.
[84]	Haque, A., et al., Granzyme B expression by CD8+ T cells is required for the development of experimental cerebral malaria. J Immunol, 2011. 186(11): p. 6148-56.
[85]	Oberkampf, M., et al., Mitochondrial reactive oxygen species regulate the induction of CD8(+) T cells by plasmacytoid dendritic cells. Nat Commun, 2018. 9(1): p. 2241.
[86]	Shimura, C., et al., Dendritic cells express hematopoietic prostaglandin D synthase and function as a source of prostaglandin D2 in the skin. Am J Pathol, 2010. 176(1): p. 227-37.
[87]	Morgan, Dhakshayini, and Vinay Tergaonkar. 2022. “Unraveling B Cell Trajectories at Single Cell Resolution.” Trends in Immunology 43 (3): 210–29.
[88]	Tauber, Marie, Lilian Basso, Jeremy Martin, Luciana Bostan, Marlene Magalhaes Pinto, Guilhem R. Thierry, Raïssa Houmadi, et al. 2023. “Landscape of Mast Cell Populations across Organs in Mice and Humans.” The Journal of Experimental Medicine 220 (10): e20230570.
[89]	Wang, Peng, Guo-Ling Yang, Yi-Fan He, Yan-Heng Shen, Xiao-Hui Hao, Hai-Peng Liu, Hong-Bo Shen, Li Wang, and Wei Sha. 2024. “Single-Cell Transcriptomics of Blood Identified IFIT1+ Neutrophil Subcluster Expansion in NTM-PD Patients.” International Immunopharmacology 137 (112412): 112412.
[90]	Duan, Meixue, Doan C. Nguyen, Chester J. Joyner, Celia L. Saney, Christopher M. Tipton, Joel Andrews, Sagar Lonial, et al. 2023. “Understanding Heterogeneity of Human Bone Marrow Plasma Cell Maturation and Survival Pathways by Single-Cell Analyses.” Cell Reports 42 (7): 112682.
[91]	Coulton, Alexander, Jun Murai, Danwen Qian, Krupa Thakkar, Claire E. Lewis, and Kevin Litchfield. 2024. “Using a Pan-Cancer Atlas to Investigate Tumour Associated Macrophages as Regulators of Immunotherapy Response.” Nature Communications 15 (1): 5665.
